# Supplementary material for: Barrier genes are associated with preterm birth
Source: Front Med (Lausanne). 2025 Jun 23;12:1580877. doi: 10.3389/fmed.2025.1580877 (PMC12230043; doi:10.3389/fmed.2025.1580877)
Supplement: Supplementary file 1 [file Table_1.xlsx]

## Sheet: Supplementary Table S1
	epidermal		intestinal		BBB		added		galectins
	CDSN		MUC1		CTNNB1		CD36		LGALS3
	ABCA12		MUC2		FZD4		TRPV3		LGALS1
	TGM1		MUC3A		ADGRA2				LGALS9
	LORICRIN		MUC3B		LRP5				LGALS8
	CLDN1		MUC4		LRP6				LGALS4
	FGFR1		MUC5AC		TNFRSF19				LGALS7
	FGFR2		MUC5B		TNFRSF21				CLC
	NOTCH1		MUC6		MFSD2A				LGALS2
	TRD		MUC7		LSR				LGALS3BP
	KRT10		MUC8		WNT7A				LGALS9C
	CHUK		MUC9		WNT7B				GALS12
	TAF4		OVGP1		SHH				LGALS9B
	SFN		MUC11						LGALS7B
	IRF6		MUC12						LGALS13
	CDH1		MUC13						LGALSL
	CTNNA1		MUC14						LGALS14
	CTNND1		EMCN						LGALS16
	MAPK8		MUC15						GRIFIN
	GRHL3		MUC16						LGALS17A
	TP63		MUC17
	KLF4		MUC18
	PPARD		MCAM
			MUC19
			MUC20
			MUC21
			MUC22
			TFF1
			TFF2
			TFF3
			RETNLB
			RELMB
			CLDN1
			CLDN2
			CLDN3
			CLDN4
			CLDN5
			CLDN6
			CLDN7
			CLDN8
			CLDN9
			CLDN10
			CLDN11
			CLDN12
			CLDN14
			CLDN15
			CLDN16
			CLDN17
			CLDN18
			CLDN19
			CLDN20
			CLDN22
			CLDN23
			CLDN24
			TJP1
			ZO1
			TJP2
			ZO2
			TJP3
			ZO3
			OCLN
			MARVELD2
			MARVELD3
			CGN
			CGNL1
			JACOP
			JAMA
			F11R
			JAMB
			JAM2
			JAMC
			JAM3
			JAM4
			IGSF5
			CDH1
			CTNND1
			CTNNB1
			CTNNA1
			PLEKHA7
			DSC1
			DSC2
			DSC3
			DSG1
			DSG2
			DSG3
			DSG4
			DSP
			JUP
			PKP1
			PKP2
			PKP3
			PKP4
			PPL
			DST
			PLEC
			ITGB4
			ITGA6
			MYO9B
			MYLK
			MLCK1
			MYL1
			MYL2
			MYL3
			MYL4
			MYL5
			MYL6
			MYL6B
			MYL7
			MYL9
			MYL10
			MYL12A
			MYL12B
			ROCK1
			ROCK2
			RHOA
			LAMA1
			LAMA3
			LAMA4
			LAMA5
			LAMB1
			LAMB2
			LAMC1
			LAMC2
			ECM1
			CXADR
			MLLT4
			AF6
			PARD3
			GNA12
			MAGI1
			MAGI2
			MAGI3
			PTPN2
			HNF4A
			VDR
			PTGER4
			TCF4
			MEP1A
			AMOT
			AMOTL1
			AMOTL2
			MUPP1
			MPDZ
			SYMPK
			F2RL2
			PALS1
			MPP5
