# Supplementary material for: Barrier genes are associated with preterm birth
Source: Front Med (Lausanne). 2025 Jun 23;12:1580877. doi: 10.3389/fmed.2025.1580877 (PMC12230043; doi:10.3389/fmed.2025.1580877)
Supplement: Supplementary file 2 [file Table_2.xlsx]

## Sheet: 工作表1
Table S2. The barrier genes that overlapped suggestive significant variants of GWAS results in Preeclampsia.
Study_phenotype	gene_name	category_barrier	associated_variant	variant_chromosome	variant_position
FINNGEN_Preeclampsia	CTNND1	epidermal,intestinal	rs515939	11	57665157
