# Supplementary material for: Barrier genes are associated with preterm birth
Source: Front Med (Lausanne). 2025 Jun 23;12:1580877. doi: 10.3389/fmed.2025.1580877 (PMC12230043; doi:10.3389/fmed.2025.1580877)
Supplement: Supplementary file 3 [file Table_3.xlsx]

## Sheet: README
######################
# ci.txt
# This file is only available when chromatin interaction mapping is performed.
# The file contains significant interactions of user defined data or user uploaded data.
######################
GenomicLocus : Index of genomic loci where the significant interaction is overlapped.
region1 : One end of significant chromatin interaction which overlap with at least one candidate SNPs in one of the genomic risk loci.
region2 : The other end of significant chromatin interaction. This region could be located outside the risk loci.
FDR : FDR (or any other score) of interaction.
type : Type of chromatin interaction data, e.g. Hi-C or ChIA-PET
DB : The name of data source.
tissue/cell : Tissue or cell type of the interaction.
intra/inter : Intra- or Inter-chromosomal interaction.
SNPs : rsID of candidate SNPs which are overlapping with the region 1.
genes : ENSG ID of genes whose promoter regions are overlapped with region 2.
ciMapFilt : If the interaction used for mapping 1, otherwise 0. It can be 0 due to one of the following reasons.
	1) region 2 is not mapped to any gene
	2) genes mapped by region 2 are not user selected gene type (such as protein coding genes)
	3) SNPs overlapping region 1 are filtered out by other functional filtering such as CADD score
	4) When filtering based on enhancer and/or promoter is activated, either region 1 is not overlapping with any enhancer or region 2 is not overlapping with any promoter
######################
# ciSNPs.txt
# This file is only available when chromatin interaction mapping is performed.
# The file contains SNPs which overlap with one end (region 1) of significant chromatin interaction and enhancer regions of user selected EIDs.
# If no EID was selected, this file is empty.
######################
uniqID : Unique ID of SNPs consists of chr:position:allele1:allele2 where alleles are alphabetically ordered.
rsID : rsID based on dbSNP build 146
chr : chromosome
pos : position on hg19
reg_region : Predicted enhancer or dyadic regions
type : enh for enhancer and dyadic for dyadic enhancer/promoter regions
tissue/cell : EID
######################
# ciProm.txt
# This file is only available when chromatin interaction mapping is performed.
# The file contains promoter regions of user selected EID and genes whose promoter regions are overlapped.
# If no EID was selected, this file is empty.
######################
region2 : region 2 in "ci.txt" file
reg_region : Predicted promoter or dyadic regions
type : prom for promoter and dyadic for dyadic enhancer/promoter regions
tissue/cell : EID
genes : genes whose promoter regions are overlapped with region2 and reg_region

## Sheet: ci_interaction
GenomicLocus	region1	region2	FDR	type	DB	tissue/cell	inter/intra	SNPs	genes	ciMapFilt
18	3:155866668-155867355	3:156799000-156801000	0	EP	PsychENCODE	EP_links_oneway	intra	rs9882088	NA	0
18	3:155867571-155868097	3:156799000-156801000	0	EP	PsychENCODE	EP_links_oneway	intra	rs4679761	NA	0
42	9:139654728-139655131	9:139329000-139331000	0	EP	PsychENCODE	EP_links_oneway	intra	rs550621781	NA	0
42	9:139654728-139655131	9:139329000-139331000	0	EP	PsychENCODE	EP_links_oneway	intra	rs550621781	NA	0
42	9:139654728-139655131	9:139339000-139341000	0	EP	PsychENCODE	EP_links_oneway	intra	rs550621781	NA	0
42	9:139654728-139655131	9:139359000-139361000	0	EP	PsychENCODE	EP_links_oneway	intra	rs550621781	NA	0
42	9:140301303-140301817	9:139989000-139991000	0	EP	PsychENCODE	EP_links_oneway	intra	rs551196159	NA	0
42	9:140301303-140301817	9:140139000-140141000	0	EP	PsychENCODE	EP_links_oneway	intra	rs551196159	NA	0
42	9:140301303-140301817	9:140139000-140141000	0	EP	PsychENCODE	EP_links_oneway	intra	rs551196159	NA	0
42	9:140301303-140301817	9:140139000-140141000	0	EP	PsychENCODE	EP_links_oneway	intra	rs551196159	NA	0
42	9:140301303-140301817	9:140189000-140191000	0	EP	PsychENCODE	EP_links_oneway	intra	rs551196159	NA	0
42	9:140301303-140301817	9:140189000-140191000	0	EP	PsychENCODE	EP_links_oneway	intra	rs551196159	NA	0
42	9:140301303-140301817	9:140259000-140261000	0	EP	PsychENCODE	EP_links_oneway	intra	rs551196159	NA	0
2	1:89450000-89460000	1:89830000-89840000	0	HiC	PsychENCODE	Promoter_anchored_loops	intra	rs144182058	ENSG00000183347	1
2	1:89450000-89460000	1:89910000-89920000	0	HiC	PsychENCODE	Promoter_anchored_loops	intra	rs144182058	NA	0
2	1:89450000-89460000	1:89920000-89930000	0	HiC	PsychENCODE	Promoter_anchored_loops	intra	rs144182058	NA	0
2	1:89450000-89460000	1:90090000-90100000	0	HiC	PsychENCODE	Promoter_anchored_loops	intra	rs144182058	ENSG00000171488:ENSG00000271949	1
2	1:89450000-89460000	1:90450000-90460000	0	HiC	PsychENCODE	Promoter_anchored_loops	intra	rs144182058	NA	0
2	1:89540000-89550000	1:89870000-89880000	0	HiC	PsychENCODE	Promoter_anchored_loops	intra	rs147631135	NA	0
5	2:11150000-11160000	2:10980000-10990000	0	HiC	PsychENCODE	Promoter_anchored_loops	intra	rs4669669	ENSG00000232056	1
6	2:28970000-28980000	2:28780000-28790000	0	HiC	PsychENCODE	Promoter_anchored_loops	intra	rs966250	NA	0
6	2:28970000-28980000	2:28810000-28820000	0	HiC	PsychENCODE	Promoter_anchored_loops	intra	rs966250	NA	0
6	2:28970000-28980000	2:28820000-28830000	0	HiC	PsychENCODE	Promoter_anchored_loops	intra	rs966250	NA	0
6	2:28980000-28990000	2:28810000-28820000	0	HiC	PsychENCODE	Promoter_anchored_loops	intra	rs6547873;rs6547874;rs559532367;rs12714242;rs111526969;rs7579321;rs576611597;rs6709674;rs6710080;rs6710082	NA	0
6	2:28990000-29000000	2:28810000-28820000	0	HiC	PsychENCODE	Promoter_anchored_loops	intra	rs12472549;rs11127189;rs11686412;rs6706858;rs60172496;rs13007183;rs145127586;rs10204329	NA	0
6	2:28990000-29000000	2:28820000-28830000	0	HiC	PsychENCODE	Promoter_anchored_loops	intra	rs12472549;rs11127189;rs11686412;rs6706858;rs60172496;rs13007183;rs145127586;rs10204329	NA	0
6	2:29010000-29020000	2:28810000-28820000	0	HiC	PsychENCODE	Promoter_anchored_loops	intra	rs6547878;rs6419696;rs13016112;rs6547880;rs57569499	NA	0
6	2:29010000-29020000	2:28820000-28830000	0	HiC	PsychENCODE	Promoter_anchored_loops	intra	rs6547878;rs6419696;rs13016112;rs6547880;rs57569499	NA	0
6	2:29010000-29020000	2:28860000-28870000	0	HiC	PsychENCODE	Promoter_anchored_loops	intra	rs6547878;rs6419696;rs13016112;rs6547880;rs57569499	NA	0
6	2:29030000-29040000	2:28780000-28790000	0	HiC	PsychENCODE	Promoter_anchored_loops	intra	rs12475612;rs4132617;rs541545678;rs7567861;rs6547882	NA	0
6	2:29030000-29040000	2:28810000-28820000	0	HiC	PsychENCODE	Promoter_anchored_loops	intra	rs12475612;rs4132617;rs541545678;rs7567861;rs6547882	NA	0
6	2:29040000-29050000	2:28780000-28790000	0	HiC	PsychENCODE	Promoter_anchored_loops	intra	rs61620093;rs11127190;rs62131972;rs61407258;rs149401994;rs6718662	NA	0
6	2:29100000-29110000	2:28810000-28820000	0	HiC	PsychENCODE	Promoter_anchored_loops	intra	rs7592895;rs4358081;rs4289133;rs6744612;rs5830093;rs4666123;rs4666124;rs12465314;rs536343528;rs201412146	NA	0
6	2:29100000-29110000	2:28820000-28830000	0	HiC	PsychENCODE	Promoter_anchored_loops	intra	rs7592895;rs4358081;rs4289133;rs6744612;rs5830093;rs4666123;rs4666124;rs12465314;rs536343528;rs201412146	NA	0
6	2:29120000-29130000	2:28820000-28830000	0	HiC	PsychENCODE	Promoter_anchored_loops	intra	rs12989765;rs12998650;rs7569020;rs71443098	NA	0
6	2:29170000-29180000	2:29420000-29430000	0	HiC	PsychENCODE	Promoter_anchored_loops	intra	rs6757653;rs6757902;rs13009624;rs4666145;rs34262135;rs6760824;rs6717571;rs35065755	NA	0
6	2:29180000-29190000	2:29420000-29430000	0	HiC	PsychENCODE	Promoter_anchored_loops	intra	rs74175081;rs10197378;rs35244094	NA	0
6	2:29180000-29190000	2:30140000-30150000	0	HiC	PsychENCODE	Promoter_anchored_loops	intra	rs74175081;rs10197378;rs35244094	ENSG00000171094	1
8	2:75100000-75110000	2:74900000-74910000	0	HiC	PsychENCODE	Promoter_anchored_loops	intra	rs191456527;rs11680091	NA	0
8	2:75100000-75110000	2:74910000-74920000	0	HiC	PsychENCODE	Promoter_anchored_loops	intra	rs191456527;rs11680091	NA	0
8	2:75100000-75110000	2:74930000-74940000	0	HiC	PsychENCODE	Promoter_anchored_loops	intra	rs191456527;rs11680091	NA	0
12	2:172530000-172540000	2:172850000-172860000	0	HiC	PsychENCODE	Promoter_anchored_loops	intra	rs1028127;rs12998411;rs12052995	NA	0
12	2:172560000-172570000	2:172950000-172960000	0	HiC	PsychENCODE	Promoter_anchored_loops	intra	rs34531723;rs12997093;rs10930491	NA	0
12	2:172560000-172570000	2:172970000-172980000	0	HiC	PsychENCODE	Promoter_anchored_loops	intra	rs34531723;rs12997093;rs10930491	NA	0
12	2:172570000-172580000	2:172970000-172980000	0	HiC	PsychENCODE	Promoter_anchored_loops	intra	rs36082906	NA	0
12	2:172700000-172710000	2:172000000-172010000	0	HiC	PsychENCODE	Promoter_anchored_loops	intra	rs2271758	NA	0
12	2:172700000-172710000	2:173420000-173430000	0	HiC	PsychENCODE	Promoter_anchored_loops	intra	rs2271758	ENSG00000152256	1
12	2:172780000-172790000	2:172850000-172860000	0	HiC	PsychENCODE	Promoter_anchored_loops	intra	rs62182436	NA	0
12	2:172780000-172790000	2:172970000-172980000	0	HiC	PsychENCODE	Promoter_anchored_loops	intra	rs62182436	NA	0
12	2:172850000-172860000	2:172780000-172790000	0	HiC	PsychENCODE	Promoter_anchored_loops	intra	2:172855185:A:ATG;2:172855185:A:ATGTG	NA	0
12	2:172860000-172870000	2:172760000-172770000	0	HiC	PsychENCODE	Promoter_anchored_loops	intra	rs149217955;rs55653103;rs11464952;rs6729945;rs6730085;rs62183782;rs62183783;rs7584187;rs7557612;rs7557717;rs7598246;rs62183784;rs143924007;rs62183785;rs62183800;rs62183801;rs6718013;rs6746701	NA	0
12	2:172900000-172910000	2:172760000-172770000	0	HiC	PsychENCODE	Promoter_anchored_loops	intra	rs12987931;rs12692980;rs112432457;rs34486471;rs13015360;rs12989560;rs13020884;rs7586556;rs62183819;rs1965160;rs34737109;rs34054371	NA	0
12	2:172900000-172910000	2:172820000-172830000	0	HiC	PsychENCODE	Promoter_anchored_loops	intra	rs12987931;rs12692980;rs112432457;rs34486471;rs13015360;rs12989560;rs13020884;rs7586556;rs62183819;rs1965160;rs34737109;rs34054371	NA	0
13	2:178210000-178220000	2:178610000-178620000	0	HiC	PsychENCODE	Promoter_anchored_loops	intra	rs35635511	NA	0
13	2:178350000-178360000	2:178580000-178590000	0	HiC	PsychENCODE	Promoter_anchored_loops	intra	rs57733896;rs12618139;rs57295810;rs60835278	NA	0
15	2:202980000-202990000	2:202730000-202740000	0	HiC	PsychENCODE	Promoter_anchored_loops	intra	rs72938565	NA	0
15	2:203030000-203040000	2:202650000-202660000	0	HiC	PsychENCODE	Promoter_anchored_loops	intra	rs72940545	ENSG00000138395	1
15	2:203030000-203040000	2:202730000-202740000	0	HiC	PsychENCODE	Promoter_anchored_loops	intra	rs72940545	NA	0
15	2:203030000-203040000	2:202780000-202790000	0	HiC	PsychENCODE	Promoter_anchored_loops	intra	rs72940545	NA	0
15	2:203350000-203360000	2:203230000-203240000	0	HiC	PsychENCODE	Promoter_anchored_loops	intra	rs72925087	NA	0
15	2:203760000-203770000	2:204180000-204190000	0	HiC	PsychENCODE	Promoter_anchored_loops	intra	rs565182823	NA	0
15	2:203770000-203780000	2:203120000-203130000	0	HiC	PsychENCODE	Promoter_anchored_loops	intra	rs72936831	NA	0
15	2:203770000-203780000	2:203490000-203500000	0	HiC	PsychENCODE	Promoter_anchored_loops	intra	rs72936831	ENSG00000138439	1
15	2:203800000-203810000	2:204120000-204130000	0	HiC	PsychENCODE	Promoter_anchored_loops	intra	rs72926777	NA	0
15	2:204210000-204220000	2:204180000-204190000	0	HiC	PsychENCODE	Promoter_anchored_loops	intra	rs186015919	NA	0
15	2:204210000-204220000	2:204300000-204310000	0	HiC	PsychENCODE	Promoter_anchored_loops	intra	rs186015919	NA	0
15	2:204230000-204240000	2:204400000-204410000	0	HiC	PsychENCODE	Promoter_anchored_loops	intra	rs72940144	ENSG00000173166	1
15	2:204630000-204640000	2:204460000-204470000	0	HiC	PsychENCODE	Promoter_anchored_loops	intra	rs55862655	NA	0
16	3:43390000-43400000	3:43260000-43270000	0	HiC	PsychENCODE	Promoter_anchored_loops	intra	rs139492116	NA	0
16	3:43390000-43400000	3:43450000-43460000	0	HiC	PsychENCODE	Promoter_anchored_loops	intra	rs139492116	NA	0
16	3:43390000-43400000	3:43500000-43510000	0	HiC	PsychENCODE	Promoter_anchored_loops	intra	rs139492116	NA	0
16	3:43500000-43510000	3:43390000-43400000	0	HiC	PsychENCODE	Promoter_anchored_loops	intra	rs149270455;rs144569132	NA	0
16	3:43540000-43550000	3:43200000-43210000	0	HiC	PsychENCODE	Promoter_anchored_loops	intra	rs140969448	NA	0
16	3:43540000-43550000	3:43320000-43330000	0	HiC	PsychENCODE	Promoter_anchored_loops	intra	rs140969448	ENSG00000163788	1
16	3:43560000-43570000	3:43200000-43210000	0	HiC	PsychENCODE	Promoter_anchored_loops	intra	rs148396252	NA	0
18	3:155820000-155830000	3:156200000-156210000	0	HiC	PsychENCODE	Promoter_anchored_loops	intra	rs1994502;rs1488427;rs7613000;rs7645641;rs1488426;rs9872556;rs28406457;rs7619169;rs7629460	NA	0
18	3:155850000-155860000	3:156220000-156230000	0	HiC	PsychENCODE	Promoter_anchored_loops	intra	rs6780500;rs6793964;rs4679760;rs56231269;rs9814661;rs9856468;rs6441035;rs4680237	NA	0
18	3:155850000-155860000	3:156810000-156820000	0	HiC	PsychENCODE	Promoter_anchored_loops	intra	rs6780500;rs6793964;rs4679760;rs56231269;rs9814661;rs9856468;rs6441035;rs4680237	NA	0
18	3:155860000-155870000	3:156200000-156210000	0	HiC	PsychENCODE	Promoter_anchored_loops	intra	rs7618820;rs4359773;rs4359774;rs4605502;rs4990252;rs9882088;rs4679761	NA	0
18	3:155860000-155870000	3:156220000-156230000	0	HiC	PsychENCODE	Promoter_anchored_loops	intra	rs7618820;rs4359773;rs4359774;rs4605502;rs4990252;rs9882088;rs4679761	NA	0
18	3:155860000-155870000	3:156800000-156810000	0	HiC	PsychENCODE	Promoter_anchored_loops	intra	rs7618820;rs4359773;rs4359774;rs4605502;rs4990252;rs9882088;rs4679761	NA	0
18	3:155860000-155870000	3:156810000-156820000	0	HiC	PsychENCODE	Promoter_anchored_loops	intra	rs7618820;rs4359773;rs4359774;rs4605502;rs4990252;rs9882088;rs4679761	NA	0
18	3:155870000-155880000	3:156170000-156180000	0	HiC	PsychENCODE	Promoter_anchored_loops	intra	rs4472010;rs9832745;rs55858430;rs7627867;rs6441038;rs3936002	NA	0
18	3:155870000-155880000	3:156200000-156210000	0	HiC	PsychENCODE	Promoter_anchored_loops	intra	rs4472010;rs9832745;rs55858430;rs7627867;rs6441038;rs3936002	NA	0
18	3:155870000-155880000	3:156220000-156230000	0	HiC	PsychENCODE	Promoter_anchored_loops	intra	rs4472010;rs9832745;rs55858430;rs7627867;rs6441038;rs3936002	NA	0
18	3:155870000-155880000	3:156800000-156810000	0	HiC	PsychENCODE	Promoter_anchored_loops	intra	rs4472010;rs9832745;rs55858430;rs7627867;rs6441038;rs3936002	NA	0
18	3:155880000-155890000	3:156170000-156180000	0	HiC	PsychENCODE	Promoter_anchored_loops	intra	rs546489287;rs568547240;rs3935399;rs4611771;rs5019567;rs6784723;rs55989436;rs4533601;rs4234310;rs6441039;rs33925329;rs4580504;rs4076087;rs7615962;rs4234311	NA	0
18	3:155880000-155890000	3:156200000-156210000	0	HiC	PsychENCODE	Promoter_anchored_loops	intra	rs546489287;rs568547240;rs3935399;rs4611771;rs5019567;rs6784723;rs55989436;rs4533601;rs4234310;rs6441039;rs33925329;rs4580504;rs4076087;rs7615962;rs4234311	NA	0
18	3:155880000-155890000	3:156220000-156230000	0	HiC	PsychENCODE	Promoter_anchored_loops	intra	rs546489287;rs568547240;rs3935399;rs4611771;rs5019567;rs6784723;rs55989436;rs4533601;rs4234310;rs6441039;rs33925329;rs4580504;rs4076087;rs7615962;rs4234311	NA	0
18	3:155890000-155900000	3:156220000-156230000	0	HiC	PsychENCODE	Promoter_anchored_loops	intra	rs17170;rs6441040;rs6441042;rs7625226;rs7625723;rs4680239;rs7612532;rs4679764;rs7640712;rs4577423	NA	0
18	3:155900000-155910000	3:156200000-156210000	0	HiC	PsychENCODE	Promoter_anchored_loops	intra	rs66518123;rs375180953;rs11922447;rs1391889;rs6806129;rs11713991	NA	0
19	3:158960000-158970000	3:158630000-158640000	0	HiC	PsychENCODE	Promoter_anchored_loops	intra	rs147562210	NA	0
20	4:27580000-27590000	4:28480000-28490000	0	HiC	PsychENCODE	Promoter_anchored_loops	intra	rs147044151;rs76880166	NA	0
22	4:52740000-52750000	4:52690000-52700000	0	HiC	PsychENCODE	Promoter_anchored_loops	intra	rs181552958	NA	0
22	4:53080000-53090000	4:53200000-53210000	0	HiC	PsychENCODE	Promoter_anchored_loops	intra	rs192270673;rs551488734	NA	0
22	4:53080000-53090000	4:53240000-53250000	0	HiC	PsychENCODE	Promoter_anchored_loops	intra	rs192270673;rs551488734	NA	0
22	4:53080000-53090000	4:53770000-53780000	0	HiC	PsychENCODE	Promoter_anchored_loops	intra	rs192270673;rs551488734	NA	0
22	4:53250000-53260000	4:54070000-54080000	0	HiC	PsychENCODE	Promoter_anchored_loops	intra	rs542220676	NA	0
22	4:53310000-53320000	4:53260000-53270000	0	HiC	PsychENCODE	Promoter_anchored_loops	intra	rs574872987	NA	0
22	4:53310000-53320000	4:53330000-53340000	0	HiC	PsychENCODE	Promoter_anchored_loops	intra	rs574872987	NA	0
22	4:53310000-53320000	4:53600000-53610000	0	HiC	PsychENCODE	Promoter_anchored_loops	intra	rs574872987	NA	0
22	4:53310000-53320000	4:54040000-54050000	0	HiC	PsychENCODE	Promoter_anchored_loops	intra	rs574872987	NA	0
22	4:53310000-53320000	4:54080000-54090000	0	HiC	PsychENCODE	Promoter_anchored_loops	intra	rs574872987	NA	0
22	4:53320000-53330000	4:54040000-54050000	0	HiC	PsychENCODE	Promoter_anchored_loops	intra	rs542750447;rs559183563	NA	0
22	4:53320000-53330000	4:54280000-54290000	0	HiC	PsychENCODE	Promoter_anchored_loops	intra	rs542750447;rs559183563	NA	0
22	4:53340000-53350000	4:53220000-53230000	0	HiC	PsychENCODE	Promoter_anchored_loops	intra	rs182224464;rs181989982	NA	0
22	4:53350000-53360000	4:53220000-53230000	0	HiC	PsychENCODE	Promoter_anchored_loops	intra	rs191769118	NA	0
22	4:53350000-53360000	4:53330000-53340000	0	HiC	PsychENCODE	Promoter_anchored_loops	intra	rs191769118	NA	0
22	4:53450000-53460000	4:53800000-53810000	0	HiC	PsychENCODE	Promoter_anchored_loops	intra	rs6820945	NA	0
22	4:53600000-53610000	4:52900000-52910000	0	HiC	PsychENCODE	Promoter_anchored_loops	intra	rs533380086	ENSG00000163069	1
27	5:116300000-116310000	5:115490000-115500000	0	HiC	PsychENCODE	Promoter_anchored_loops	intra	rs188483121	NA	0
28	5:157870000-157880000	5:157740000-157750000	0	HiC	PsychENCODE	Promoter_anchored_loops	intra	rs150704952	NA	0
28	5:157960000-157970000	5:157300000-157310000	0	HiC	PsychENCODE	Promoter_anchored_loops	intra	rs2963434;rs2963433	NA	0
29	5:171900000-171910000	5:171980000-171990000	0	HiC	PsychENCODE	Promoter_anchored_loops	intra	rs73327380	NA	0
29	5:171900000-171910000	5:172040000-172050000	0	HiC	PsychENCODE	Promoter_anchored_loops	intra	rs73327380	NA	0
29	5:171900000-171910000	5:172060000-172070000	0	HiC	PsychENCODE	Promoter_anchored_loops	intra	rs73327380	ENSG00000214357	1
29	5:171900000-171910000	5:172110000-172120000	0	HiC	PsychENCODE	Promoter_anchored_loops	intra	rs73327380	NA	0
29	5:171900000-171910000	5:172150000-172160000	0	HiC	PsychENCODE	Promoter_anchored_loops	intra	rs73327380	NA	0
29	5:171920000-171930000	5:172040000-172050000	0	HiC	PsychENCODE	Promoter_anchored_loops	intra	rs181670586	NA	0
30	5:178620000-178630000	5:178880000-178890000	0	HiC	PsychENCODE	Promoter_anchored_loops	intra	rs541298964	NA	0
30	5:178620000-178630000	5:178930000-178940000	0	HiC	PsychENCODE	Promoter_anchored_loops	intra	rs541298964	NA	0
30	5:178730000-178740000	5:178700000-178710000	0	HiC	PsychENCODE	Promoter_anchored_loops	intra	rs115007431	NA	0
30	5:178730000-178740000	5:178710000-178720000	0	HiC	PsychENCODE	Promoter_anchored_loops	intra	rs115007431	NA	0
30	5:178730000-178740000	5:178750000-178760000	0	HiC	PsychENCODE	Promoter_anchored_loops	intra	rs115007431	NA	0
30	5:179120000-179130000	5:178550000-178560000	0	HiC	PsychENCODE	Promoter_anchored_loops	intra	rs527649486	NA	0
30	5:179120000-179130000	5:179230000-179240000	0	HiC	PsychENCODE	Promoter_anchored_loops	intra	rs527649486	ENSG00000161011:ENSG00000161013	1
30	5:179120000-179130000	5:179290000-179300000	0	HiC	PsychENCODE	Promoter_anchored_loops	intra	rs527649486	NA	0
30	5:179120000-179130000	5:179320000-179330000	0	HiC	PsychENCODE	Promoter_anchored_loops	intra	rs527649486	NA	0
30	5:179120000-179130000	5:179770000-179780000	0	HiC	PsychENCODE	Promoter_anchored_loops	intra	rs527649486	ENSG00000131459	1
30	5:179460000-179470000	5:179300000-179310000	0	HiC	PsychENCODE	Promoter_anchored_loops	intra	rs187802851	NA	0
30	5:179460000-179470000	5:179320000-179330000	0	HiC	PsychENCODE	Promoter_anchored_loops	intra	rs187802851	NA	0
30	5:179460000-179470000	5:179440000-179450000	0	HiC	PsychENCODE	Promoter_anchored_loops	intra	rs187802851	NA	0
30	5:179590000-179600000	5:179010000-179020000	0	HiC	PsychENCODE	Promoter_anchored_loops	intra	rs566224344	NA	0
30	5:179590000-179600000	5:179300000-179310000	0	HiC	PsychENCODE	Promoter_anchored_loops	intra	rs566224344	NA	0
30	5:179590000-179600000	5:179560000-179570000	0	HiC	PsychENCODE	Promoter_anchored_loops	intra	rs566224344	NA	0
30	5:179590000-179600000	5:179620000-179630000	0	HiC	PsychENCODE	Promoter_anchored_loops	intra	rs566224344	NA	0
30	5:179590000-179600000	5:179680000-179690000	0	HiC	PsychENCODE	Promoter_anchored_loops	intra	rs566224344	NA	0
30	5:180420000-180430000	5:180450000-180460000	0	HiC	PsychENCODE	Promoter_anchored_loops	intra	rs112845730	NA	0
31	6:21770000-21780000	6:20940000-20950000	0	HiC	PsychENCODE	Promoter_anchored_loops	intra	rs4710984;rs4710986;rs13197267;rs145775672;rs35909500;rs66672851	NA	0
32	7:10750000-10760000	7:9790000-9800000	0	HiC	PsychENCODE	Promoter_anchored_loops	intra	rs138826742	NA	0
33	7:32750000-32760000	7:32630000-32640000	0	HiC	PsychENCODE	Promoter_anchored_loops	intra	rs535427094	NA	0
33	7:32750000-32760000	7:32640000-32650000	0	HiC	PsychENCODE	Promoter_anchored_loops	intra	rs535427094	NA	0
33	7:32750000-32760000	7:33050000-33060000	0	HiC	PsychENCODE	Promoter_anchored_loops	intra	rs535427094	NA	0
33	7:32750000-32760000	7:33500000-33510000	0	HiC	PsychENCODE	Promoter_anchored_loops	intra	rs535427094	NA	0
33	7:32750000-32760000	7:33600000-33610000	0	HiC	PsychENCODE	Promoter_anchored_loops	intra	rs535427094	NA	0
33	7:32750000-32760000	7:33750000-33760000	0	HiC	PsychENCODE	Promoter_anchored_loops	intra	rs535427094	NA	0
35	7:103230000-103240000	7:102360000-102370000	0	HiC	PsychENCODE	Promoter_anchored_loops	intra	rs117357966	NA	0
36	7:143770000-143780000	7:143510000-143520000	0	HiC	PsychENCODE	Promoter_anchored_loops	intra	rs2961138;rs138708387;rs2091645;rs2368070	NA	0
36	7:143770000-143780000	7:144010000-144020000	0	HiC	PsychENCODE	Promoter_anchored_loops	intra	rs2961138;rs138708387;rs2091645;rs2368070	ENSG00000221970	1
36	7:143780000-143790000	7:143230000-143240000	0	HiC	PsychENCODE	Promoter_anchored_loops	intra	rs2368069;rs1997384	NA	0
36	7:143800000-143810000	7:143510000-143520000	0	HiC	PsychENCODE	Promoter_anchored_loops	intra	rs10254593;7:143803766:C:CA;7:143803766:C:CAA;rs9691462;rs9692480;rs2951314;rs2961147;rs1919965;rs2961149;rs2951315;rs2961150;rs2951316;rs2951317	NA	0
36	7:143850000-143860000	7:143950000-143960000	0	HiC	PsychENCODE	Promoter_anchored_loops	intra	rs1919957;rs57553364;rs1919958	ENSG00000243896	1
36	7:143860000-143870000	7:143910000-143920000	0	HiC	PsychENCODE	Promoter_anchored_loops	intra	rs1881897;rs1881898;rs7804359	NA	0
37	8:30380000-30390000	8:30090000-30100000	0	HiC	PsychENCODE	Promoter_anchored_loops	intra	rs148779790	NA	0
40	9:24260000-24270000	9:24640000-24650000	0	HiC	PsychENCODE	Promoter_anchored_loops	intra	rs539354110	NA	0
42	9:138680000-138690000	9:138650000-138660000	0	HiC	PsychENCODE	Promoter_anchored_loops	intra	rs558529317	NA	0
42	9:138680000-138690000	9:138780000-138790000	0	HiC	PsychENCODE	Promoter_anchored_loops	intra	rs558529317	NA	0
42	9:138970000-138980000	9:138860000-138870000	0	HiC	PsychENCODE	Promoter_anchored_loops	intra	rs547345635	NA	0
42	9:138970000-138980000	9:138880000-138890000	0	HiC	PsychENCODE	Promoter_anchored_loops	intra	rs547345635	NA	0
42	9:139010000-139020000	9:138390000-138400000	0	HiC	PsychENCODE	Promoter_anchored_loops	intra	rs573955597	ENSG00000122140:ENSG00000160345	1
42	9:139010000-139020000	9:138780000-138790000	0	HiC	PsychENCODE	Promoter_anchored_loops	intra	rs573955597	NA	0
42	9:139010000-139020000	9:138860000-138870000	0	HiC	PsychENCODE	Promoter_anchored_loops	intra	rs573955597	NA	0
42	9:139010000-139020000	9:138870000-138880000	0	HiC	PsychENCODE	Promoter_anchored_loops	intra	rs573955597	NA	0
42	9:139010000-139020000	9:138880000-138890000	0	HiC	PsychENCODE	Promoter_anchored_loops	intra	rs573955597	NA	0
42	9:139090000-139100000	9:138910000-138920000	0	HiC	PsychENCODE	Promoter_anchored_loops	intra	rs577769312	NA	0
42	9:139410000-139420000	9:138800000-138810000	0	HiC	PsychENCODE	Promoter_anchored_loops	intra	rs565910607	NA	0
42	9:139410000-139420000	9:139380000-139390000	0	HiC	PsychENCODE	Promoter_anchored_loops	intra	rs565910607	NA	0
42	9:139410000-139420000	9:139440000-139450000	0	HiC	PsychENCODE	Promoter_anchored_loops	intra	rs565910607	ENSG00000148400	1
42	9:139410000-139420000	9:139460000-139470000	0	HiC	PsychENCODE	Promoter_anchored_loops	intra	rs565910607	NA	0
42	9:139410000-139420000	9:139470000-139480000	0	HiC	PsychENCODE	Promoter_anchored_loops	intra	rs565910607	NA	0
42	9:139410000-139420000	9:139480000-139490000	0	HiC	PsychENCODE	Promoter_anchored_loops	intra	rs565910607	NA	0
42	9:139410000-139420000	9:139490000-139500000	0	HiC	PsychENCODE	Promoter_anchored_loops	intra	rs565910607	NA	0
42	9:139410000-139420000	9:139510000-139520000	0	HiC	PsychENCODE	Promoter_anchored_loops	intra	rs565910607	NA	0
42	9:139410000-139420000	9:139810000-139820000	0	HiC	PsychENCODE	Promoter_anchored_loops	intra	rs565910607	NA	0
42	9:139410000-139420000	9:140030000-140040000	0	HiC	PsychENCODE	Promoter_anchored_loops	intra	rs565910607	ENSG00000176884	1
42	9:139410000-139420000	9:140390000-140400000	0	HiC	PsychENCODE	Promoter_anchored_loops	intra	rs565910607	NA	0
42	9:139430000-139440000	9:139380000-139390000	0	HiC	PsychENCODE	Promoter_anchored_loops	intra	rs560562226	NA	0
42	9:139430000-139440000	9:139390000-139400000	0	HiC	PsychENCODE	Promoter_anchored_loops	intra	rs560562226	NA	0
42	9:139430000-139440000	9:139470000-139480000	0	HiC	PsychENCODE	Promoter_anchored_loops	intra	rs560562226	NA	0
42	9:139430000-139440000	9:139480000-139490000	0	HiC	PsychENCODE	Promoter_anchored_loops	intra	rs560562226	NA	0
42	9:139430000-139440000	9:139490000-139500000	0	HiC	PsychENCODE	Promoter_anchored_loops	intra	rs560562226	NA	0
42	9:139430000-139440000	9:139540000-139550000	0	HiC	PsychENCODE	Promoter_anchored_loops	intra	rs560562226	NA	0
42	9:139490000-139500000	9:139380000-139390000	0	HiC	PsychENCODE	Promoter_anchored_loops	intra	rs184109994;rs541413425	NA	0
42	9:139490000-139500000	9:139390000-139400000	0	HiC	PsychENCODE	Promoter_anchored_loops	intra	rs184109994;rs541413425	NA	0
42	9:139490000-139500000	9:139440000-139450000	0	HiC	PsychENCODE	Promoter_anchored_loops	intra	rs184109994;rs541413425	ENSG00000148400	1
42	9:139580000-139590000	9:138960000-138970000	0	HiC	PsychENCODE	Promoter_anchored_loops	intra	rs530783468	NA	0
42	9:139580000-139590000	9:140300000-140310000	0	HiC	PsychENCODE	Promoter_anchored_loops	intra	rs530783468	NA	0
42	9:139650000-139660000	9:139330000-139340000	0	HiC	PsychENCODE	Promoter_anchored_loops	intra	rs550621781	ENSG00000148384	1
42	9:139650000-139660000	9:139340000-139350000	0	HiC	PsychENCODE	Promoter_anchored_loops	intra	rs550621781	NA	0
42	9:139650000-139660000	9:139360000-139370000	0	HiC	PsychENCODE	Promoter_anchored_loops	intra	rs550621781	NA	0
42	9:139700000-139710000	9:139720000-139730000	0	HiC	PsychENCODE	Promoter_anchored_loops	intra	rs558929770	NA	0
42	9:139700000-139710000	9:139730000-139740000	0	HiC	PsychENCODE	Promoter_anchored_loops	intra	rs558929770	ENSG00000232434	1
42	9:139700000-139710000	9:139830000-139840000	0	HiC	PsychENCODE	Promoter_anchored_loops	intra	rs558929770	ENSG00000159069:ENSG00000176919	1
42	9:139700000-139710000	9:140090000-140100000	0	HiC	PsychENCODE	Promoter_anchored_loops	intra	rs558929770	ENSG00000176058:ENSG00000187713:ENSG00000188566	1
42	9:139740000-139750000	9:139720000-139730000	0	HiC	PsychENCODE	Promoter_anchored_loops	intra	rs571937666	NA	0
42	9:139740000-139750000	9:139830000-139840000	0	HiC	PsychENCODE	Promoter_anchored_loops	intra	rs571937666	ENSG00000159069:ENSG00000176919	1
42	9:139740000-139750000	9:139890000-139900000	0	HiC	PsychENCODE	Promoter_anchored_loops	intra	rs571937666	ENSG00000169583	1
42	9:139740000-139750000	9:139900000-139910000	0	HiC	PsychENCODE	Promoter_anchored_loops	intra	rs571937666	NA	0
42	9:139740000-139750000	9:139930000-139940000	0	HiC	PsychENCODE	Promoter_anchored_loops	intra	rs571937666	NA	0
42	9:139930000-139940000	9:139690000-139700000	0	HiC	PsychENCODE	Promoter_anchored_loops	intra	rs554782489	ENSG00000213213	1
42	9:139930000-139940000	9:139740000-139750000	0	HiC	PsychENCODE	Promoter_anchored_loops	intra	rs554782489	ENSG00000054148:ENSG00000177943	1
42	9:139930000-139940000	9:139830000-139840000	0	HiC	PsychENCODE	Promoter_anchored_loops	intra	rs554782489	ENSG00000159069:ENSG00000176919	1
42	9:139930000-139940000	9:139900000-139910000	0	HiC	PsychENCODE	Promoter_anchored_loops	intra	rs554782489	NA	0
42	9:139950000-139960000	9:138960000-138970000	0	HiC	PsychENCODE	Promoter_anchored_loops	intra	rs572341085	NA	0
42	9:139950000-139960000	9:139440000-139450000	0	HiC	PsychENCODE	Promoter_anchored_loops	intra	rs572341085	ENSG00000148400	1
42	9:139950000-139960000	9:139670000-139680000	0	HiC	PsychENCODE	Promoter_anchored_loops	intra	rs572341085	NA	0
42	9:139950000-139960000	9:139680000-139690000	0	HiC	PsychENCODE	Promoter_anchored_loops	intra	rs572341085	ENSG00000244187:ENSG00000272896	1
42	9:139950000-139960000	9:139830000-139840000	0	HiC	PsychENCODE	Promoter_anchored_loops	intra	rs572341085	ENSG00000159069:ENSG00000176919	1
42	9:139970000-139980000	9:139670000-139680000	0	HiC	PsychENCODE	Promoter_anchored_loops	intra	rs199583531	NA	0
42	9:139970000-139980000	9:139690000-139700000	0	HiC	PsychENCODE	Promoter_anchored_loops	intra	rs199583531	ENSG00000213213	1
42	9:139970000-139980000	9:140070000-140080000	0	HiC	PsychENCODE	Promoter_anchored_loops	intra	rs199583531	NA	0
42	9:139970000-139980000	9:140090000-140100000	0	HiC	PsychENCODE	Promoter_anchored_loops	intra	rs199583531	ENSG00000176058:ENSG00000187713:ENSG00000188566	1
42	9:139990000-140000000	9:139360000-139370000	0	HiC	PsychENCODE	Promoter_anchored_loops	intra	rs528173801	NA	0
42	9:139990000-140000000	9:139450000-139460000	0	HiC	PsychENCODE	Promoter_anchored_loops	intra	rs528173801	NA	0
42	9:139990000-140000000	9:139810000-139820000	0	HiC	PsychENCODE	Promoter_anchored_loops	intra	rs528173801	NA	0
42	9:139990000-140000000	9:140070000-140080000	0	HiC	PsychENCODE	Promoter_anchored_loops	intra	rs528173801	NA	0
42	9:139990000-140000000	9:140090000-140100000	0	HiC	PsychENCODE	Promoter_anchored_loops	intra	rs528173801	ENSG00000176058:ENSG00000187713:ENSG00000188566	1
42	9:139990000-140000000	9:140150000-140160000	0	HiC	PsychENCODE	Promoter_anchored_loops	intra	rs528173801	ENSG00000188986	1
42	9:139990000-140000000	9:140260000-140270000	0	HiC	PsychENCODE	Promoter_anchored_loops	intra	rs528173801	NA	0
42	9:139990000-140000000	9:140300000-140310000	0	HiC	PsychENCODE	Promoter_anchored_loops	intra	rs528173801	NA	0
42	9:139990000-140000000	9:140320000-140330000	0	HiC	PsychENCODE	Promoter_anchored_loops	intra	rs528173801	NA	0
42	9:140270000-140280000	9:140000000-140010000	0	HiC	PsychENCODE	Promoter_anchored_loops	intra	rs575136709	ENSG00000176978	1
42	9:140270000-140280000	9:140240000-140250000	0	HiC	PsychENCODE	Promoter_anchored_loops	intra	rs575136709	NA	0
42	9:140270000-140280000	9:140840000-140850000	0	HiC	PsychENCODE	Promoter_anchored_loops	intra	rs575136709	NA	0
42	9:140270000-140280000	9:140950000-140960000	0	HiC	PsychENCODE	Promoter_anchored_loops	intra	rs575136709	NA	0
42	9:140300000-140310000	9:139990000-140000000	0	HiC	PsychENCODE	Promoter_anchored_loops	intra	rs551196159	NA	0
42	9:140300000-140310000	9:140140000-140150000	0	HiC	PsychENCODE	Promoter_anchored_loops	intra	rs551196159	ENSG00000188163:ENSG00000197768:ENSG00000188986	1
42	9:140300000-140310000	9:140150000-140160000	0	HiC	PsychENCODE	Promoter_anchored_loops	intra	rs551196159	ENSG00000188986	1
42	9:140300000-140310000	9:140190000-140200000	0	HiC	PsychENCODE	Promoter_anchored_loops	intra	rs551196159	ENSG00000198435	1
42	9:140300000-140310000	9:140260000-140270000	0	HiC	PsychENCODE	Promoter_anchored_loops	intra	rs551196159	NA	0
42	9:140360000-140370000	9:140400000-140410000	0	HiC	PsychENCODE	Promoter_anchored_loops	intra	rs146837935	NA	0
42	9:140360000-140370000	9:140420000-140430000	0	HiC	PsychENCODE	Promoter_anchored_loops	intra	rs146837935	NA	0
42	9:140540000-140550000	9:140310000-140320000	0	HiC	PsychENCODE	Promoter_anchored_loops	intra	rs2480102	ENSG00000187609:ENSG00000188747	1
42	9:140540000-140550000	9:140470000-140480000	0	HiC	PsychENCODE	Promoter_anchored_loops	intra	rs2480102	ENSG00000148399	1
42	9:140570000-140580000	9:140440000-140450000	0	HiC	PsychENCODE	Promoter_anchored_loops	intra	rs531079291	ENSG00000130653:ENSG00000182154	1
42	9:140570000-140580000	9:141090000-141100000	0	HiC	PsychENCODE	Promoter_anchored_loops	intra	rs531079291	NA	0
42	9:140570000-140580000	9:141100000-141110000	0	HiC	PsychENCODE	Promoter_anchored_loops	intra	rs531079291	NA	0
42	9:140640000-140650000	9:140580000-140590000	0	HiC	PsychENCODE	Promoter_anchored_loops	intra	rs551209834	NA	0
42	9:140640000-140650000	9:140700000-140710000	0	HiC	PsychENCODE	Promoter_anchored_loops	intra	rs551209834	NA	0
42	9:140640000-140650000	9:141040000-141050000	0	HiC	PsychENCODE	Promoter_anchored_loops	intra	rs551209834	NA	0
43	10:87270000-87280000	10:86340000-86350000	0	HiC	PsychENCODE	Promoter_anchored_loops	intra	rs547996647	NA	0
43	10:87270000-87280000	10:87970000-87980000	0	HiC	PsychENCODE	Promoter_anchored_loops	intra	rs547996647	NA	0
43	10:87270000-87280000	10:88240000-88250000	0	HiC	PsychENCODE	Promoter_anchored_loops	intra	rs547996647	NA	0
43	10:87300000-87310000	10:88120000-88130000	0	HiC	PsychENCODE	Promoter_anchored_loops	intra	rs192672998	ENSG00000182771	1
43	10:87300000-87310000	10:88130000-88140000	0	HiC	PsychENCODE	Promoter_anchored_loops	intra	rs192672998	NA	0
43	10:88100000-88110000	10:87860000-87870000	0	HiC	PsychENCODE	Promoter_anchored_loops	intra	rs567719949	NA	0
44	10:108900000-108910000	10:108380000-108390000	0	HiC	PsychENCODE	Promoter_anchored_loops	intra	rs66584613;rs72814907;rs7915272;rs7915226;rs6584798;rs7896669;rs148369591;rs10884422	NA	0
44	10:108900000-108910000	10:109690000-109700000	0	HiC	PsychENCODE	Promoter_anchored_loops	intra	rs66584613;rs72814907;rs7915272;rs7915226;rs6584798;rs7896669;rs148369591;rs10884422	NA	0
44	10:109090000-109100000	10:109510000-109520000	0	HiC	PsychENCODE	Promoter_anchored_loops	intra	rs72821047;rs66626622;rs12357627;rs66768617;rs7920755;rs12360456	NA	0
44	10:109300000-109310000	10:108900000-108910000	0	HiC	PsychENCODE	Promoter_anchored_loops	intra	rs72825035;rs12355808	NA	0
50	14:25490000-25500000	14:25330000-25340000	0	HiC	PsychENCODE	Promoter_anchored_loops	intra	rs2094659;rs58590969;rs7152812	NA	0
50	14:25510000-25520000	14:25200000-25210000	0	HiC	PsychENCODE	Promoter_anchored_loops	intra	rs4522329;rs17109537;rs5807274;rs559639846;rs2003997;rs72180548;rs141145187;rs873103;rs2225269	NA	0
50	14:25510000-25520000	14:25260000-25270000	0	HiC	PsychENCODE	Promoter_anchored_loops	intra	rs4522329;rs17109537;rs5807274;rs559639846;rs2003997;rs72180548;rs141145187;rs873103;rs2225269	NA	0
50	14:25510000-25520000	14:25290000-25300000	0	HiC	PsychENCODE	Promoter_anchored_loops	intra	rs4522329;rs17109537;rs5807274;rs559639846;rs2003997;rs72180548;rs141145187;rs873103;rs2225269	NA	0
50	14:25510000-25520000	14:25310000-25320000	0	HiC	PsychENCODE	Promoter_anchored_loops	intra	rs4522329;rs17109537;rs5807274;rs559639846;rs2003997;rs72180548;rs141145187;rs873103;rs2225269	NA	0
50	14:25510000-25520000	14:25330000-25340000	0	HiC	PsychENCODE	Promoter_anchored_loops	intra	rs4522329;rs17109537;rs5807274;rs559639846;rs2003997;rs72180548;rs141145187;rs873103;rs2225269	NA	0
50	14:25520000-25530000	14:25290000-25300000	0	HiC	PsychENCODE	Promoter_anchored_loops	intra	rs1958381;rs1958383	NA	0
50	14:25540000-25550000	14:25240000-25250000	0	HiC	PsychENCODE	Promoter_anchored_loops	intra	rs17109563;rs148800978;rs6574172	NA	0
50	14:25570000-25580000	14:25260000-25270000	0	HiC	PsychENCODE	Promoter_anchored_loops	intra	rs8008544;rs1952507;rs8020810;rs1958390;rs1958391;rs8006005;rs61979908;rs61979909;rs61979910;rs12432850;rs61979911;rs2210000;rs551516935;rs150632195;rs35120186;rs928075;rs10138503;rs10146559;rs2031936	NA	0
51	15:25080000-25090000	15:25480000-25490000	0	HiC	PsychENCODE	Promoter_anchored_loops	intra	rs4906919	NA	0
52	15:38300000-38310000	15:38650000-38660000	0	HiC	PsychENCODE	Promoter_anchored_loops	intra	rs549138354	NA	0
52	15:38300000-38310000	15:38720000-38730000	0	HiC	PsychENCODE	Promoter_anchored_loops	intra	rs549138354	NA	0
53	15:42920000-42930000	15:42130000-42140000	0	HiC	PsychENCODE	Promoter_anchored_loops	intra	rs28882725	NA	0
53	15:42920000-42930000	15:42400000-42410000	0	HiC	PsychENCODE	Promoter_anchored_loops	intra	rs28882725	NA	0
53	15:42940000-42950000	15:42840000-42850000	0	HiC	PsychENCODE	Promoter_anchored_loops	intra	rs28650274	ENSG00000180979:ENSG00000137814	1
53	15:42950000-42960000	15:43410000-43420000	0	HiC	PsychENCODE	Promoter_anchored_loops	intra	rs28664781	ENSG00000137842	1
53	15:43010000-43020000	15:43210000-43220000	0	HiC	PsychENCODE	Promoter_anchored_loops	intra	rs28498538	ENSG00000128881	1
53	15:43030000-43040000	15:43050000-43060000	0	HiC	PsychENCODE	Promoter_anchored_loops	intra	rs116853892	NA	0
53	15:43030000-43040000	15:43210000-43220000	0	HiC	PsychENCODE	Promoter_anchored_loops	intra	rs116853892	ENSG00000128881	1
53	15:43050000-43060000	15:42150000-42160000	0	HiC	PsychENCODE	Promoter_anchored_loops	intra	rs28542286	NA	0
53	15:43050000-43060000	15:42250000-42260000	0	HiC	PsychENCODE	Promoter_anchored_loops	intra	rs28542286	NA	0
53	15:43050000-43060000	15:43470000-43480000	0	HiC	PsychENCODE	Promoter_anchored_loops	intra	rs28542286	ENSG00000166946	1
53	15:43050000-43060000	15:43820000-43830000	0	HiC	PsychENCODE	Promoter_anchored_loops	intra	rs28542286	NA	0
53	15:43060000-43070000	15:43260000-43270000	0	HiC	PsychENCODE	Promoter_anchored_loops	intra	rs13329197	NA	0
53	15:43060000-43070000	15:43890000-43900000	0	HiC	PsychENCODE	Promoter_anchored_loops	intra	rs13329197	NA	0
53	15:43120000-43130000	15:44000000-44010000	0	HiC	PsychENCODE	Promoter_anchored_loops	intra	rs9920910	ENSG00000242866	1
53	15:43150000-43160000	15:42410000-42420000	0	HiC	PsychENCODE	Promoter_anchored_loops	intra	rs28488244	NA	0
53	15:43160000-43170000	15:42420000-42430000	0	HiC	PsychENCODE	Promoter_anchored_loops	intra	rs28674880	NA	0
53	15:43160000-43170000	15:43020000-43030000	0	HiC	PsychENCODE	Promoter_anchored_loops	intra	rs28674880	ENSG00000140326	1
53	15:43160000-43170000	15:43940000-43950000	0	HiC	PsychENCODE	Promoter_anchored_loops	intra	rs28674880	NA	0
53	15:43180000-43190000	15:43410000-43420000	0	HiC	PsychENCODE	Promoter_anchored_loops	intra	rs28627318	ENSG00000137842	1
53	15:43190000-43200000	15:42670000-42680000	0	HiC	PsychENCODE	Promoter_anchored_loops	intra	rs28649962	NA	0
53	15:43190000-43200000	15:43050000-43060000	0	HiC	PsychENCODE	Promoter_anchored_loops	intra	rs28649962	NA	0
53	15:43190000-43200000	15:43580000-43590000	0	HiC	PsychENCODE	Promoter_anchored_loops	intra	rs28649962	NA	0
53	15:43200000-43210000	15:43000000-43010000	0	HiC	PsychENCODE	Promoter_anchored_loops	intra	rs144884699;rs9920231	NA	0
53	15:43210000-43220000	15:43000000-43010000	0	HiC	PsychENCODE	Promoter_anchored_loops	intra	rs28664053;rs28575571	NA	0
53	15:43210000-43220000	15:43020000-43030000	0	HiC	PsychENCODE	Promoter_anchored_loops	intra	rs28664053;rs28575571	ENSG00000140326	1
53	15:43230000-43240000	15:43000000-43010000	0	HiC	PsychENCODE	Promoter_anchored_loops	intra	rs16957277	NA	0
53	15:43230000-43240000	15:43020000-43030000	0	HiC	PsychENCODE	Promoter_anchored_loops	intra	rs16957277	ENSG00000140326	1
53	15:43300000-43310000	15:43580000-43590000	0	HiC	PsychENCODE	Promoter_anchored_loops	intra	rs28592140	NA	0
53	15:43310000-43320000	15:43940000-43950000	0	HiC	PsychENCODE	Promoter_anchored_loops	intra	rs28620443;rs10518793	NA	0
53	15:43410000-43420000	15:42540000-42550000	0	HiC	PsychENCODE	Promoter_anchored_loops	intra	rs28691150	NA	0
53	15:43420000-43430000	15:42780000-42790000	0	HiC	PsychENCODE	Promoter_anchored_loops	intra	rs28539838;rs2271962;rs17777687	ENSG00000103994:ENSG00000092531	1
53	15:43420000-43430000	15:43150000-43160000	0	HiC	PsychENCODE	Promoter_anchored_loops	intra	rs28539838;rs2271962;rs17777687	NA	0
53	15:43420000-43430000	15:43400000-43410000	0	HiC	PsychENCODE	Promoter_anchored_loops	intra	rs28539838;rs2271962;rs17777687	NA	0
53	15:43420000-43430000	15:44000000-44010000	0	HiC	PsychENCODE	Promoter_anchored_loops	intra	rs28539838;rs2271962;rs17777687	ENSG00000242866	1
53	15:43480000-43490000	15:43570000-43580000	0	HiC	PsychENCODE	Promoter_anchored_loops	intra	rs28418723	NA	0
53	15:43510000-43520000	15:43570000-43580000	0	HiC	PsychENCODE	Promoter_anchored_loops	intra	rs28723492;rs13329192	NA	0
53	15:43510000-43520000	15:43580000-43590000	0	HiC	PsychENCODE	Promoter_anchored_loops	intra	rs28723492;rs13329192	NA	0
53	15:43550000-43560000	15:42670000-42680000	0	HiC	PsychENCODE	Promoter_anchored_loops	intra	rs28445909	NA	0
53	15:43630000-43640000	15:42710000-42720000	0	HiC	PsychENCODE	Promoter_anchored_loops	intra	rs28464256	NA	0
53	15:43670000-43680000	15:44000000-44010000	0	HiC	PsychENCODE	Promoter_anchored_loops	intra	rs17724631	ENSG00000242866	1
53	15:43780000-43790000	15:43810000-43820000	0	HiC	PsychENCODE	Promoter_anchored_loops	intra	rs28717706	NA	0
53	15:43780000-43790000	15:43940000-43950000	0	HiC	PsychENCODE	Promoter_anchored_loops	intra	rs28717706	NA	0
53	15:43790000-43800000	15:43940000-43950000	0	HiC	PsychENCODE	Promoter_anchored_loops	intra	rs28379460	NA	0
53	15:43790000-43800000	15:43970000-43980000	0	HiC	PsychENCODE	Promoter_anchored_loops	intra	rs28379460	NA	0
53	15:43820000-43830000	15:43050000-43060000	0	HiC	PsychENCODE	Promoter_anchored_loops	intra	rs28438815	NA	0
53	15:43820000-43830000	15:44000000-44010000	0	HiC	PsychENCODE	Promoter_anchored_loops	intra	rs28438815	ENSG00000242866	1
53	15:43840000-43850000	15:43940000-43950000	0	HiC	PsychENCODE	Promoter_anchored_loops	intra	rs535937209;rs200902514;rs28491813;rs28470226	NA	0
53	15:43920000-43930000	15:43940000-43950000	0	HiC	PsychENCODE	Promoter_anchored_loops	intra	rs17727871;rs17727979	NA	0
53	15:43920000-43930000	15:44020000-44030000	0	HiC	PsychENCODE	Promoter_anchored_loops	intra	rs17727871;rs17727979	NA	0
53	15:43990000-44000000	15:43020000-43030000	0	HiC	PsychENCODE	Promoter_anchored_loops	intra	rs17795770;rs537105105	ENSG00000140326	1
53	15:43990000-44000000	15:43820000-43830000	0	HiC	PsychENCODE	Promoter_anchored_loops	intra	rs17795770;rs537105105	NA	0
53	15:43990000-44000000	15:43850000-43860000	0	HiC	PsychENCODE	Promoter_anchored_loops	intra	rs17795770;rs537105105	NA	0
53	15:43990000-44000000	15:44030000-44040000	0	HiC	PsychENCODE	Promoter_anchored_loops	intra	rs17795770;rs537105105	ENSG00000167004	1
53	15:43990000-44000000	15:44690000-44700000	0	HiC	PsychENCODE	Promoter_anchored_loops	intra	rs17795770;rs537105105	NA	0
53	15:44070000-44080000	15:44240000-44250000	0	HiC	PsychENCODE	Promoter_anchored_loops	intra	rs116890066;rs28697876	NA	0
53	15:44150000-44160000	15:44740000-44750000	0	HiC	PsychENCODE	Promoter_anchored_loops	intra	rs147818626	NA	0
54	15:88260000-88270000	15:87550000-87560000	0	HiC	PsychENCODE	Promoter_anchored_loops	intra	rs142713852	NA	0
54	15:88600000-88610000	15:89360000-89370000	0	HiC	PsychENCODE	Promoter_anchored_loops	intra	rs116878165	NA	0
55	16:88810000-88820000	16:88830000-88840000	0	HiC	PsychENCODE	Promoter_anchored_loops	intra	rs2340963;rs9939260;rs141440289;rs9788834	NA	0
55	16:88810000-88820000	16:88840000-88850000	0	HiC	PsychENCODE	Promoter_anchored_loops	intra	rs2340963;rs9939260;rs141440289;rs9788834	NA	0
55	16:88810000-88820000	16:89120000-89130000	0	HiC	PsychENCODE	Promoter_anchored_loops	intra	rs2340963;rs9939260;rs141440289;rs9788834	NA	0
56	19:31470000-31480000	19:31490000-31500000	0	HiC	PsychENCODE	Promoter_anchored_loops	intra	rs28538702;rs16964918;rs10426656;rs11879246	NA	0
5	2:11150000-11160000	2:10980000-10990000	0	HiC	PsychENCODE	Promoter_anchored_loops	intra	rs4669669	ENSG00000232056	1
5	2:11150000-11160000	2:11050000-11060000	0	HiC	PsychENCODE	Promoter_anchored_loops	intra	rs4669669	ENSG00000162975	1
5	2:11150000-11160000	2:11070000-11080000	0	HiC	PsychENCODE	Promoter_anchored_loops	intra	rs4669669	NA	0
6	2:29020000-29030000	2:28790000-28800000	0	HiC	PsychENCODE	Promoter_anchored_loops	intra	rs140059663;rs5830090;rs3190	NA	0
6	2:29200000-29210000	2:30110000-30120000	0	HiC	PsychENCODE	Promoter_anchored_loops	intra	rs11683453	NA	0
8	2:75100000-75110000	2:74140000-74150000	0	HiC	PsychENCODE	Promoter_anchored_loops	intra	rs191456527;rs11680091	NA	0
8	2:75100000-75110000	2:74900000-74910000	0	HiC	PsychENCODE	Promoter_anchored_loops	intra	rs191456527;rs11680091	NA	0
8	2:75100000-75110000	2:74910000-74920000	0	HiC	PsychENCODE	Promoter_anchored_loops	intra	rs191456527;rs11680091	NA	0
8	2:75100000-75110000	2:74920000-74930000	0	HiC	PsychENCODE	Promoter_anchored_loops	intra	rs191456527;rs11680091	NA	0
8	2:75100000-75110000	2:74930000-74940000	0	HiC	PsychENCODE	Promoter_anchored_loops	intra	rs191456527;rs11680091	NA	0
8	2:75100000-75110000	2:74940000-74950000	0	HiC	PsychENCODE	Promoter_anchored_loops	intra	rs191456527;rs11680091	NA	0
12	2:172850000-172860000	2:171960000-171970000	0	HiC	PsychENCODE	Promoter_anchored_loops	intra	2:172855185:A:ATG;2:172855185:A:ATGTG	NA	0
12	2:172780000-172790000	2:172440000-172450000	0	HiC	PsychENCODE	Promoter_anchored_loops	intra	rs62182436	NA	0
12	2:172850000-172860000	2:172530000-172540000	0	HiC	PsychENCODE	Promoter_anchored_loops	intra	2:172855185:A:ATG;2:172855185:A:ATGTG	NA	0
12	2:172850000-172860000	2:172780000-172790000	0	HiC	PsychENCODE	Promoter_anchored_loops	intra	2:172855185:A:ATG;2:172855185:A:ATGTG	NA	0
12	2:172780000-172790000	2:172850000-172860000	0	HiC	PsychENCODE	Promoter_anchored_loops	intra	rs62182436	NA	0
12	2:172820000-172830000	2:172900000-172910000	0	HiC	PsychENCODE	Promoter_anchored_loops	intra	rs11676438	NA	0
12	2:172550000-172560000	2:172960000-172970000	0	HiC	PsychENCODE	Promoter_anchored_loops	intra	rs34242651;rs62184165	ENSG00000115844	1
12	2:172780000-172790000	2:172970000-172980000	0	HiC	PsychENCODE	Promoter_anchored_loops	intra	rs62182436	NA	0
13	2:178310000-178320000	2:177960000-177970000	0	HiC	PsychENCODE	Promoter_anchored_loops	intra	rs58821141;rs78619963;rs57427782	NA	0
13	2:178290000-178300000	2:178590000-178600000	0	HiC	PsychENCODE	Promoter_anchored_loops	intra	rs57273542;rs60670838;rs75009326;rs76827775	NA	0
15	2:204230000-204240000	2:203690000-203700000	0	HiC	PsychENCODE	Promoter_anchored_loops	intra	rs72940144	NA	0
15	2:204120000-204130000	2:203740000-203750000	0	HiC	PsychENCODE	Promoter_anchored_loops	intra	rs553372070	NA	0
15	2:204120000-204130000	2:203800000-203810000	0	HiC	PsychENCODE	Promoter_anchored_loops	intra	rs553372070	NA	0
15	2:204120000-204130000	2:203810000-203820000	0	HiC	PsychENCODE	Promoter_anchored_loops	intra	rs553372070	NA	0
15	2:204230000-204240000	2:203810000-203820000	0	HiC	PsychENCODE	Promoter_anchored_loops	intra	rs72940144	NA	0
15	2:204020000-204030000	2:204000000-204010000	0	HiC	PsychENCODE	Promoter_anchored_loops	intra	rs72934594	NA	0
15	2:203900000-203910000	2:204080000-204090000	0	HiC	PsychENCODE	Promoter_anchored_loops	intra	rs56248209	NA	0
15	2:204230000-204240000	2:204100000-204110000	0	HiC	PsychENCODE	Promoter_anchored_loops	intra	rs72940144	ENSG00000119004	1
15	2:204230000-204240000	2:204110000-204120000	0	HiC	PsychENCODE	Promoter_anchored_loops	intra	rs72940144	NA	0
15	2:204630000-204640000	2:204220000-204230000	0	HiC	PsychENCODE	Promoter_anchored_loops	intra	rs55862655	NA	0
15	2:204230000-204240000	2:204400000-204410000	0	HiC	PsychENCODE	Promoter_anchored_loops	intra	rs72940144	ENSG00000173166	1
15	2:204630000-204640000	2:204460000-204470000	0	HiC	PsychENCODE	Promoter_anchored_loops	intra	rs55862655	NA	0
15	2:204370000-204380000	2:204640000-204650000	0	HiC	PsychENCODE	Promoter_anchored_loops	intra	rs543616855	NA	0
15	2:204230000-204240000	2:204760000-204770000	0	HiC	PsychENCODE	Promoter_anchored_loops	intra	rs72940144	NA	0
16	3:43630000-43640000	3:43110000-43120000	0	HiC	PsychENCODE	Promoter_anchored_loops	intra	rs556372141	NA	0
16	3:43540000-43550000	3:43200000-43210000	0	HiC	PsychENCODE	Promoter_anchored_loops	intra	rs140969448	NA	0
16	3:43540000-43550000	3:43210000-43220000	0	HiC	PsychENCODE	Promoter_anchored_loops	intra	rs140969448	NA	0
16	3:43390000-43400000	3:43230000-43240000	0	HiC	PsychENCODE	Promoter_anchored_loops	intra	rs139492116	NA	0
16	3:43540000-43550000	3:43240000-43250000	0	HiC	PsychENCODE	Promoter_anchored_loops	intra	rs140969448	NA	0
16	3:43540000-43550000	3:43260000-43270000	0	HiC	PsychENCODE	Promoter_anchored_loops	intra	rs140969448	NA	0
16	3:43540000-43550000	3:43280000-43290000	0	HiC	PsychENCODE	Promoter_anchored_loops	intra	rs140969448	NA	0
16	3:43540000-43550000	3:43320000-43330000	0	HiC	PsychENCODE	Promoter_anchored_loops	intra	rs140969448	ENSG00000163788	1
16	3:43390000-43400000	3:43370000-43380000	0	HiC	PsychENCODE	Promoter_anchored_loops	intra	rs139492116	NA	0
16	3:43500000-43510000	3:43390000-43400000	0	HiC	PsychENCODE	Promoter_anchored_loops	intra	rs149270455;rs144569132	NA	0
16	3:43390000-43400000	3:43450000-43460000	0	HiC	PsychENCODE	Promoter_anchored_loops	intra	rs139492116	NA	0
16	3:43390000-43400000	3:43500000-43510000	0	HiC	PsychENCODE	Promoter_anchored_loops	intra	rs139492116	NA	0
16	3:43630000-43640000	3:43710000-43720000	0	HiC	PsychENCODE	Promoter_anchored_loops	intra	rs556372141	NA	0
16	3:43630000-43640000	3:43740000-43750000	0	HiC	PsychENCODE	Promoter_anchored_loops	intra	rs556372141	NA	0
16	3:43390000-43400000	3:44270000-44280000	0	HiC	PsychENCODE	Promoter_anchored_loops	intra	rs139492116	NA	0
16	3:43630000-43640000	3:44540000-44550000	0	HiC	PsychENCODE	Promoter_anchored_loops	intra	rs556372141	NA	0
16	3:43630000-43640000	3:44550000-44560000	0	HiC	PsychENCODE	Promoter_anchored_loops	intra	rs556372141	ENSG00000178917	1
18	3:155820000-155830000	3:154930000-154940000	0	HiC	PsychENCODE	Promoter_anchored_loops	intra	rs1994502;rs1488427;rs7613000;rs7645641;rs1488426;rs9872556;rs28406457;rs7619169;rs7629460	NA	0
18	3:155860000-155870000	3:156180000-156190000	0	HiC	PsychENCODE	Promoter_anchored_loops	intra	rs7618820;rs4359773;rs4359774;rs4605502;rs4990252;rs9882088;rs4679761	NA	0
18	3:155860000-155870000	3:156190000-156200000	0	HiC	PsychENCODE	Promoter_anchored_loops	intra	rs7618820;rs4359773;rs4359774;rs4605502;rs4990252;rs9882088;rs4679761	NA	0
18	3:155820000-155830000	3:156200000-156210000	0	HiC	PsychENCODE	Promoter_anchored_loops	intra	rs1994502;rs1488427;rs7613000;rs7645641;rs1488426;rs9872556;rs28406457;rs7619169;rs7629460	NA	0
18	3:155860000-155870000	3:156200000-156210000	0	HiC	PsychENCODE	Promoter_anchored_loops	intra	rs7618820;rs4359773;rs4359774;rs4605502;rs4990252;rs9882088;rs4679761	NA	0
18	3:155900000-155910000	3:156200000-156210000	0	HiC	PsychENCODE	Promoter_anchored_loops	intra	rs66518123;rs375180953;rs11922447;rs1391889;rs6806129;rs11713991	NA	0
18	3:155820000-155830000	3:156210000-156220000	0	HiC	PsychENCODE	Promoter_anchored_loops	intra	rs1994502;rs1488427;rs7613000;rs7645641;rs1488426;rs9872556;rs28406457;rs7619169;rs7629460	NA	0
18	3:155860000-155870000	3:156220000-156230000	0	HiC	PsychENCODE	Promoter_anchored_loops	intra	rs7618820;rs4359773;rs4359774;rs4605502;rs4990252;rs9882088;rs4679761	NA	0
18	3:155860000-155870000	3:156230000-156240000	0	HiC	PsychENCODE	Promoter_anchored_loops	intra	rs7618820;rs4359773;rs4359774;rs4605502;rs4990252;rs9882088;rs4679761	NA	0
18	3:155840000-155850000	3:156240000-156250000	0	HiC	PsychENCODE	Promoter_anchored_loops	intra	rs9861320;rs6788449;rs4261831;rs7617796;rs13073556;rs4680232;rs4680233;rs4680234;rs4680235;rs7633081;rs6778035;rs11709514;rs11391777;rs11718399;rs9838322;rs9862153;rs9842620;rs10936024	NA	0
18	3:155860000-155870000	3:156240000-156250000	0	HiC	PsychENCODE	Promoter_anchored_loops	intra	rs7618820;rs4359773;rs4359774;rs4605502;rs4990252;rs9882088;rs4679761	NA	0
18	3:155860000-155870000	3:156250000-156260000	0	HiC	PsychENCODE	Promoter_anchored_loops	intra	rs7618820;rs4359773;rs4359774;rs4605502;rs4990252;rs9882088;rs4679761	NA	0
18	3:155860000-155870000	3:156260000-156270000	0	HiC	PsychENCODE	Promoter_anchored_loops	intra	rs7618820;rs4359773;rs4359774;rs4605502;rs4990252;rs9882088;rs4679761	NA	0
18	3:155860000-155870000	3:156790000-156800000	0	HiC	PsychENCODE	Promoter_anchored_loops	intra	rs7618820;rs4359773;rs4359774;rs4605502;rs4990252;rs9882088;rs4679761	NA	0
18	3:155860000-155870000	3:156800000-156810000	0	HiC	PsychENCODE	Promoter_anchored_loops	intra	rs7618820;rs4359773;rs4359774;rs4605502;rs4990252;rs9882088;rs4679761	NA	0
18	3:155860000-155870000	3:156810000-156820000	0	HiC	PsychENCODE	Promoter_anchored_loops	intra	rs7618820;rs4359773;rs4359774;rs4605502;rs4990252;rs9882088;rs4679761	NA	0
18	3:155860000-155870000	3:156850000-156860000	0	HiC	PsychENCODE	Promoter_anchored_loops	intra	rs7618820;rs4359773;rs4359774;rs4605502;rs4990252;rs9882088;rs4679761	NA	0
18	3:155860000-155870000	3:156860000-156870000	0	HiC	PsychENCODE	Promoter_anchored_loops	intra	rs7618820;rs4359773;rs4359774;rs4605502;rs4990252;rs9882088;rs4679761	NA	0
18	3:155940000-155950000	3:156860000-156870000	0	HiC	PsychENCODE	Promoter_anchored_loops	intra	rs6788238;rs4450760;rs7611194;rs9857202;rs9837593;rs9838002;rs4680248;rs2017971;rs1499055;rs7373565	NA	0
19	3:159430000-159440000	3:159120000-159130000	0	HiC	PsychENCODE	Promoter_anchored_loops	intra	rs144462132	NA	0
22	4:53600000-53610000	4:52900000-52910000	0	HiC	PsychENCODE	Promoter_anchored_loops	intra	rs533380086	ENSG00000163069	1
22	4:53600000-53610000	4:53310000-53320000	0	HiC	PsychENCODE	Promoter_anchored_loops	intra	rs533380086	NA	0
22	4:54080000-54090000	4:53310000-53320000	0	HiC	PsychENCODE	Promoter_anchored_loops	intra	rs574261688	NA	0
22	4:53340000-53350000	4:53360000-53370000	0	HiC	PsychENCODE	Promoter_anchored_loops	intra	rs182224464;rs181989982	NA	0
22	4:53340000-53350000	4:53640000-53650000	0	HiC	PsychENCODE	Promoter_anchored_loops	intra	rs182224464;rs181989982	NA	0
22	4:54080000-54090000	4:54340000-54350000	0	HiC	PsychENCODE	Promoter_anchored_loops	intra	rs574261688	NA	0
22	4:54080000-54090000	4:54610000-54620000	0	HiC	PsychENCODE	Promoter_anchored_loops	intra	rs574261688	NA	0
27	5:116300000-116310000	5:115490000-115500000	0	HiC	PsychENCODE	Promoter_anchored_loops	intra	rs188483121	NA	0
28	5:157910000-157920000	5:157840000-157850000	0	HiC	PsychENCODE	Promoter_anchored_loops	intra	rs2964487;rs6862472;rs2946167;rs2946168;rs2946169;rs2964488	NA	0
28	5:157870000-157880000	5:158410000-158420000	0	HiC	PsychENCODE	Promoter_anchored_loops	intra	rs150704952	NA	0
29	5:171900000-171910000	5:171770000-171780000	0	HiC	PsychENCODE	Promoter_anchored_loops	intra	rs73327380	NA	0
29	5:171900000-171910000	5:171980000-171990000	0	HiC	PsychENCODE	Promoter_anchored_loops	intra	rs73327380	NA	0
29	5:171900000-171910000	5:172040000-172050000	0	HiC	PsychENCODE	Promoter_anchored_loops	intra	rs73327380	NA	0
29	5:171900000-171910000	5:172060000-172070000	0	HiC	PsychENCODE	Promoter_anchored_loops	intra	rs73327380	ENSG00000214357	1
29	5:171900000-171910000	5:172070000-172080000	0	HiC	PsychENCODE	Promoter_anchored_loops	intra	rs73327380	NA	0
29	5:171900000-171910000	5:172080000-172090000	0	HiC	PsychENCODE	Promoter_anchored_loops	intra	rs73327380	NA	0
29	5:171900000-171910000	5:172090000-172100000	0	HiC	PsychENCODE	Promoter_anchored_loops	intra	rs73327380	NA	0
29	5:171900000-171910000	5:172100000-172110000	0	HiC	PsychENCODE	Promoter_anchored_loops	intra	rs73327380	NA	0
29	5:171900000-171910000	5:172110000-172120000	0	HiC	PsychENCODE	Promoter_anchored_loops	intra	rs73327380	NA	0
29	5:171900000-171910000	5:172120000-172130000	0	HiC	PsychENCODE	Promoter_anchored_loops	intra	rs73327380	NA	0
30	5:178730000-178740000	5:178700000-178710000	0	HiC	PsychENCODE	Promoter_anchored_loops	intra	rs115007431	NA	0
30	5:178730000-178740000	5:178710000-178720000	0	HiC	PsychENCODE	Promoter_anchored_loops	intra	rs115007431	NA	0
30	5:178730000-178740000	5:178750000-178760000	0	HiC	PsychENCODE	Promoter_anchored_loops	intra	rs115007431	NA	0
32	7:10660000-10670000	7:9920000-9930000	0	HiC	PsychENCODE	Promoter_anchored_loops	intra	rs141807562	NA	0
33	7:31410000-31420000	7:31520000-31530000	0	HiC	PsychENCODE	Promoter_anchored_loops	intra	rs569285015	NA	0
33	7:31410000-31420000	7:31650000-31660000	0	HiC	PsychENCODE	Promoter_anchored_loops	intra	rs569285015	NA	0
33	7:31410000-31420000	7:31670000-31680000	0	HiC	PsychENCODE	Promoter_anchored_loops	intra	rs569285015	NA	0
33	7:31760000-31770000	7:32250000-32260000	0	HiC	PsychENCODE	Promoter_anchored_loops	intra	rs551342867	NA	0
35	7:103330000-103340000	7:102820000-102830000	0	HiC	PsychENCODE	Promoter_anchored_loops	intra	rs187956457	NA	0
35	7:103330000-103340000	7:102880000-102890000	0	HiC	PsychENCODE	Promoter_anchored_loops	intra	rs187956457	NA	0
36	7:143820000-143830000	7:143440000-143450000	0	HiC	PsychENCODE	Promoter_anchored_loops	intra	rs2961156;rs1406764;rs1406765;rs2951346;rs2371245;rs2961157;rs2951344;rs2951343;rs112412942;rs2951342;rs4282489	NA	0
36	7:143820000-143830000	7:143460000-143470000	0	HiC	PsychENCODE	Promoter_anchored_loops	intra	rs2961156;rs1406764;rs1406765;rs2951346;rs2371245;rs2961157;rs2951344;rs2951343;rs112412942;rs2951342;rs4282489	NA	0
36	7:143860000-143870000	7:143910000-143920000	0	HiC	PsychENCODE	Promoter_anchored_loops	intra	rs1881897;rs1881898;rs7804359	NA	0
36	7:143860000-143870000	7:144000000-144010000	0	HiC	PsychENCODE	Promoter_anchored_loops	intra	rs1881897;rs1881898;rs7804359	NA	0
42	9:139490000-139500000	9:138550000-138560000	0	HiC	PsychENCODE	Promoter_anchored_loops	intra	rs184109994;rs541413425	ENSG00000148386	1
42	9:138970000-138980000	9:138850000-138860000	0	HiC	PsychENCODE	Promoter_anchored_loops	intra	rs547345635	ENSG00000130560	1
42	9:138970000-138980000	9:138860000-138870000	0	HiC	PsychENCODE	Promoter_anchored_loops	intra	rs547345635	NA	0
42	9:138970000-138980000	9:138880000-138890000	0	HiC	PsychENCODE	Promoter_anchored_loops	intra	rs547345635	NA	0
42	9:138970000-138980000	9:138930000-138940000	0	HiC	PsychENCODE	Promoter_anchored_loops	intra	rs547345635	NA	0
42	9:139950000-139960000	9:138960000-138970000	0	HiC	PsychENCODE	Promoter_anchored_loops	intra	rs572341085	NA	0
42	9:139990000-140000000	9:139060000-139070000	0	HiC	PsychENCODE	Promoter_anchored_loops	intra	rs528173801	NA	0
42	9:139990000-140000000	9:139280000-139290000	0	HiC	PsychENCODE	Promoter_anchored_loops	intra	rs528173801	NA	0
42	9:139990000-140000000	9:139360000-139370000	0	HiC	PsychENCODE	Promoter_anchored_loops	intra	rs528173801	NA	0
42	9:139490000-139500000	9:139380000-139390000	0	HiC	PsychENCODE	Promoter_anchored_loops	intra	rs184109994;rs541413425	NA	0
42	9:139490000-139500000	9:139390000-139400000	0	HiC	PsychENCODE	Promoter_anchored_loops	intra	rs184109994;rs541413425	NA	0
42	9:139490000-139500000	9:139400000-139410000	0	HiC	PsychENCODE	Promoter_anchored_loops	intra	rs184109994;rs541413425	NA	0
42	9:139490000-139500000	9:139410000-139420000	0	HiC	PsychENCODE	Promoter_anchored_loops	intra	rs184109994;rs541413425	NA	0
42	9:139490000-139500000	9:139420000-139430000	0	HiC	PsychENCODE	Promoter_anchored_loops	intra	rs184109994;rs541413425	NA	0
42	9:139490000-139500000	9:139430000-139440000	0	HiC	PsychENCODE	Promoter_anchored_loops	intra	rs184109994;rs541413425	ENSG00000148400	1
42	9:139490000-139500000	9:139440000-139450000	0	HiC	PsychENCODE	Promoter_anchored_loops	intra	rs184109994;rs541413425	ENSG00000148400	1
42	9:139950000-139960000	9:139440000-139450000	0	HiC	PsychENCODE	Promoter_anchored_loops	intra	rs572341085	ENSG00000148400	1
42	9:139990000-140000000	9:139450000-139460000	0	HiC	PsychENCODE	Promoter_anchored_loops	intra	rs528173801	NA	0
42	9:140300000-140310000	9:139580000-139590000	0	HiC	PsychENCODE	Promoter_anchored_loops	intra	rs551196159	ENSG00000169692	1
42	9:139990000-140000000	9:139610000-139620000	0	HiC	PsychENCODE	Promoter_anchored_loops	intra	rs528173801	NA	0
42	9:139700000-139710000	9:139620000-139630000	0	HiC	PsychENCODE	Promoter_anchored_loops	intra	rs558929770	NA	0
42	9:139490000-139500000	9:139630000-139640000	0	HiC	PsychENCODE	Promoter_anchored_loops	intra	rs184109994;rs541413425	ENSG00000187922	1
42	9:140300000-140310000	9:139640000-139650000	0	HiC	PsychENCODE	Promoter_anchored_loops	intra	rs551196159	ENSG00000204003:ENSG00000267206	1
42	9:139950000-139960000	9:139670000-139680000	0	HiC	PsychENCODE	Promoter_anchored_loops	intra	rs572341085	NA	0
42	9:139950000-139960000	9:139680000-139690000	0	HiC	PsychENCODE	Promoter_anchored_loops	intra	rs572341085	ENSG00000244187:ENSG00000272896	1
42	9:139930000-139940000	9:139690000-139700000	0	HiC	PsychENCODE	Promoter_anchored_loops	intra	rs554782489	ENSG00000213213	1
42	9:139700000-139710000	9:139720000-139730000	0	HiC	PsychENCODE	Promoter_anchored_loops	intra	rs558929770	NA	0
42	9:139740000-139750000	9:139720000-139730000	0	HiC	PsychENCODE	Promoter_anchored_loops	intra	rs571937666	NA	0
42	9:139700000-139710000	9:139730000-139740000	0	HiC	PsychENCODE	Promoter_anchored_loops	intra	rs558929770	ENSG00000232434	1
42	9:139930000-139940000	9:139740000-139750000	0	HiC	PsychENCODE	Promoter_anchored_loops	intra	rs554782489	ENSG00000054148:ENSG00000177943	1
42	9:139700000-139710000	9:139750000-139760000	0	HiC	PsychENCODE	Promoter_anchored_loops	intra	rs558929770	NA	0
42	9:139930000-139940000	9:139750000-139760000	0	HiC	PsychENCODE	Promoter_anchored_loops	intra	rs554782489	NA	0
42	9:139990000-140000000	9:139750000-139760000	0	HiC	PsychENCODE	Promoter_anchored_loops	intra	rs528173801	NA	0
42	9:139700000-139710000	9:139760000-139770000	0	HiC	PsychENCODE	Promoter_anchored_loops	intra	rs558929770	ENSG00000107223	1
42	9:139990000-140000000	9:139760000-139770000	0	HiC	PsychENCODE	Promoter_anchored_loops	intra	rs528173801	ENSG00000107223	1
42	9:139700000-139710000	9:139790000-139800000	0	HiC	PsychENCODE	Promoter_anchored_loops	intra	rs558929770	NA	0
42	9:139990000-140000000	9:139790000-139800000	0	HiC	PsychENCODE	Promoter_anchored_loops	intra	rs528173801	NA	0
42	9:139990000-140000000	9:139800000-139810000	0	HiC	PsychENCODE	Promoter_anchored_loops	intra	rs528173801	NA	0
42	9:139990000-140000000	9:139810000-139820000	0	HiC	PsychENCODE	Promoter_anchored_loops	intra	rs528173801	NA	0
42	9:139700000-139710000	9:139820000-139830000	0	HiC	PsychENCODE	Promoter_anchored_loops	intra	rs558929770	NA	0
42	9:139740000-139750000	9:139820000-139830000	0	HiC	PsychENCODE	Promoter_anchored_loops	intra	rs571937666	NA	0
42	9:139700000-139710000	9:139830000-139840000	0	HiC	PsychENCODE	Promoter_anchored_loops	intra	rs558929770	ENSG00000159069:ENSG00000176919	1
42	9:139740000-139750000	9:139830000-139840000	0	HiC	PsychENCODE	Promoter_anchored_loops	intra	rs571937666	ENSG00000159069:ENSG00000176919	1
42	9:139930000-139940000	9:139830000-139840000	0	HiC	PsychENCODE	Promoter_anchored_loops	intra	rs554782489	ENSG00000159069:ENSG00000176919	1
42	9:139950000-139960000	9:139830000-139840000	0	HiC	PsychENCODE	Promoter_anchored_loops	intra	rs572341085	ENSG00000159069:ENSG00000176919	1
42	9:139700000-139710000	9:139840000-139850000	0	HiC	PsychENCODE	Promoter_anchored_loops	intra	rs558929770	ENSG00000176919:ENSG00000184925	1
42	9:139740000-139750000	9:139840000-139850000	0	HiC	PsychENCODE	Promoter_anchored_loops	intra	rs571937666	ENSG00000176919:ENSG00000184925	1
42	9:139930000-139940000	9:139840000-139850000	0	HiC	PsychENCODE	Promoter_anchored_loops	intra	rs554782489	ENSG00000176919:ENSG00000184925	1
42	9:139700000-139710000	9:139850000-139860000	0	HiC	PsychENCODE	Promoter_anchored_loops	intra	rs558929770	NA	0
42	9:139740000-139750000	9:139850000-139860000	0	HiC	PsychENCODE	Promoter_anchored_loops	intra	rs571937666	NA	0
42	9:139930000-139940000	9:139850000-139860000	0	HiC	PsychENCODE	Promoter_anchored_loops	intra	rs554782489	NA	0
42	9:139700000-139710000	9:139860000-139870000	0	HiC	PsychENCODE	Promoter_anchored_loops	intra	rs558929770	ENSG00000198454	1
42	9:139740000-139750000	9:139860000-139870000	0	HiC	PsychENCODE	Promoter_anchored_loops	intra	rs571937666	ENSG00000198454	1
42	9:139930000-139940000	9:139860000-139870000	0	HiC	PsychENCODE	Promoter_anchored_loops	intra	rs554782489	ENSG00000198454	1
42	9:139930000-139940000	9:139870000-139880000	0	HiC	PsychENCODE	Promoter_anchored_loops	intra	rs554782489	ENSG00000107317:ENSG00000214402	1
42	9:139700000-139710000	9:139880000-139890000	0	HiC	PsychENCODE	Promoter_anchored_loops	intra	rs558929770	ENSG00000148362	1
42	9:139930000-139940000	9:139880000-139890000	0	HiC	PsychENCODE	Promoter_anchored_loops	intra	rs554782489	ENSG00000148362	1
42	9:139700000-139710000	9:139890000-139900000	0	HiC	PsychENCODE	Promoter_anchored_loops	intra	rs558929770	ENSG00000169583	1
42	9:139740000-139750000	9:139890000-139900000	0	HiC	PsychENCODE	Promoter_anchored_loops	intra	rs571937666	ENSG00000169583	1
42	9:139740000-139750000	9:139900000-139910000	0	HiC	PsychENCODE	Promoter_anchored_loops	intra	rs571937666	NA	0
42	9:139930000-139940000	9:139900000-139910000	0	HiC	PsychENCODE	Promoter_anchored_loops	intra	rs554782489	NA	0
42	9:139740000-139750000	9:139910000-139920000	0	HiC	PsychENCODE	Promoter_anchored_loops	intra	rs571937666	NA	0
42	9:139930000-139940000	9:139910000-139920000	0	HiC	PsychENCODE	Promoter_anchored_loops	intra	rs554782489	NA	0
42	9:139740000-139750000	9:139920000-139930000	0	HiC	PsychENCODE	Promoter_anchored_loops	intra	rs571937666	ENSG00000180539:ENSG00000107331:ENSG00000180549	1
42	9:139740000-139750000	9:139930000-139940000	0	HiC	PsychENCODE	Promoter_anchored_loops	intra	rs571937666	NA	0
42	9:139950000-139960000	9:139980000-139990000	0	HiC	PsychENCODE	Promoter_anchored_loops	intra	rs572341085	ENSG00000268996:ENSG00000177239	1
42	9:140300000-140310000	9:139990000-140000000	0	HiC	PsychENCODE	Promoter_anchored_loops	intra	rs551196159	NA	0
42	9:139990000-140000000	9:140020000-140030000	0	HiC	PsychENCODE	Promoter_anchored_loops	intra	rs528173801	NA	0
42	9:139990000-140000000	9:140070000-140080000	0	HiC	PsychENCODE	Promoter_anchored_loops	intra	rs528173801	NA	0
42	9:139990000-140000000	9:140080000-140090000	0	HiC	PsychENCODE	Promoter_anchored_loops	intra	rs528173801	ENSG00000176248:ENSG00000176101	1
42	9:139700000-139710000	9:140090000-140100000	0	HiC	PsychENCODE	Promoter_anchored_loops	intra	rs558929770	ENSG00000176058:ENSG00000187713:ENSG00000188566	1
42	9:139990000-140000000	9:140090000-140100000	0	HiC	PsychENCODE	Promoter_anchored_loops	intra	rs528173801	ENSG00000176058:ENSG00000187713:ENSG00000188566	1
42	9:139740000-139750000	9:140100000-140110000	0	HiC	PsychENCODE	Promoter_anchored_loops	intra	rs571937666	ENSG00000187713:ENSG00000188566	1
42	9:139990000-140000000	9:140100000-140110000	0	HiC	PsychENCODE	Promoter_anchored_loops	intra	rs528173801	ENSG00000187713:ENSG00000188566	1
42	9:139990000-140000000	9:140110000-140120000	0	HiC	PsychENCODE	Promoter_anchored_loops	intra	rs528173801	ENSG00000212864:ENSG00000197191	1
42	9:139990000-140000000	9:140120000-140130000	0	HiC	PsychENCODE	Promoter_anchored_loops	intra	rs528173801	ENSG00000233198:ENSG00000198569	1
42	9:139950000-139960000	9:140130000-140140000	0	HiC	PsychENCODE	Promoter_anchored_loops	intra	rs572341085	ENSG00000188229	1
42	9:139990000-140000000	9:140130000-140140000	0	HiC	PsychENCODE	Promoter_anchored_loops	intra	rs528173801	ENSG00000188229	1
42	9:139990000-140000000	9:140140000-140150000	0	HiC	PsychENCODE	Promoter_anchored_loops	intra	rs528173801	ENSG00000188163:ENSG00000197768:ENSG00000188986	1
42	9:140300000-140310000	9:140140000-140150000	0	HiC	PsychENCODE	Promoter_anchored_loops	intra	rs551196159	ENSG00000188163:ENSG00000197768:ENSG00000188986	1
42	9:139990000-140000000	9:140150000-140160000	0	HiC	PsychENCODE	Promoter_anchored_loops	intra	rs528173801	ENSG00000188986	1
42	9:140300000-140310000	9:140150000-140160000	0	HiC	PsychENCODE	Promoter_anchored_loops	intra	rs551196159	ENSG00000188986	1
42	9:140300000-140310000	9:140160000-140170000	0	HiC	PsychENCODE	Promoter_anchored_loops	intra	rs551196159	NA	0
42	9:140300000-140310000	9:140170000-140180000	0	HiC	PsychENCODE	Promoter_anchored_loops	intra	rs551196159	ENSG00000198113	1
42	9:140300000-140310000	9:140180000-140190000	0	HiC	PsychENCODE	Promoter_anchored_loops	intra	rs551196159	NA	0
42	9:140300000-140310000	9:140190000-140200000	0	HiC	PsychENCODE	Promoter_anchored_loops	intra	rs551196159	ENSG00000198435	1
42	9:140300000-140310000	9:140250000-140260000	0	HiC	PsychENCODE	Promoter_anchored_loops	intra	rs551196159	NA	0
42	9:139990000-140000000	9:140260000-140270000	0	HiC	PsychENCODE	Promoter_anchored_loops	intra	rs528173801	NA	0
42	9:140300000-140310000	9:140260000-140270000	0	HiC	PsychENCODE	Promoter_anchored_loops	intra	rs551196159	NA	0
42	9:139990000-140000000	9:140300000-140310000	0	HiC	PsychENCODE	Promoter_anchored_loops	intra	rs528173801	NA	0
42	9:140540000-140550000	9:140310000-140320000	0	HiC	PsychENCODE	Promoter_anchored_loops	intra	rs2480102	ENSG00000187609:ENSG00000188747	1
42	9:139990000-140000000	9:140320000-140330000	0	HiC	PsychENCODE	Promoter_anchored_loops	intra	rs528173801	NA	0
42	9:140300000-140310000	9:140340000-140350000	0	HiC	PsychENCODE	Promoter_anchored_loops	intra	rs551196159	NA	0
42	9:140300000-140310000	9:140430000-140440000	0	HiC	PsychENCODE	Promoter_anchored_loops	intra	rs551196159	NA	0
42	9:140540000-140550000	9:140470000-140480000	0	HiC	PsychENCODE	Promoter_anchored_loops	intra	rs2480102	ENSG00000148399	1
42	9:140540000-140550000	9:140500000-140510000	0	HiC	PsychENCODE	Promoter_anchored_loops	intra	rs2480102	ENSG00000197070	1
42	9:140540000-140550000	9:140510000-140520000	0	HiC	PsychENCODE	Promoter_anchored_loops	intra	rs2480102	ENSG00000203993:ENSG00000181090	1
42	9:140540000-140550000	9:140520000-140530000	0	HiC	PsychENCODE	Promoter_anchored_loops	intra	rs2480102	NA	0
42	9:140540000-140550000	9:140970000-140980000	0	HiC	PsychENCODE	Promoter_anchored_loops	intra	rs2480102	NA	0
43	10:86540000-86550000	10:86130000-86140000	0	HiC	PsychENCODE	Promoter_anchored_loops	intra	rs188270315	NA	0
43	10:86540000-86550000	10:87330000-87340000	0	HiC	PsychENCODE	Promoter_anchored_loops	intra	rs188270315	NA	0
43	10:86540000-86550000	10:87350000-87360000	0	HiC	PsychENCODE	Promoter_anchored_loops	intra	rs188270315	NA	0
44	10:108900000-108910000	10:108070000-108080000	0	HiC	PsychENCODE	Promoter_anchored_loops	intra	rs66584613;rs72814907;rs7915272;rs7915226;rs6584798;rs7896669;rs148369591;rs10884422	NA	0
44	10:108900000-108910000	10:108380000-108390000	0	HiC	PsychENCODE	Promoter_anchored_loops	intra	rs66584613;rs72814907;rs7915272;rs7915226;rs6584798;rs7896669;rs148369591;rs10884422	NA	0
44	10:108900000-108910000	10:109300000-109310000	0	HiC	PsychENCODE	Promoter_anchored_loops	intra	rs66584613;rs72814907;rs7915272;rs7915226;rs6584798;rs7896669;rs148369591;rs10884422	NA	0
44	10:108900000-108910000	10:109400000-109410000	0	HiC	PsychENCODE	Promoter_anchored_loops	intra	rs66584613;rs72814907;rs7915272;rs7915226;rs6584798;rs7896669;rs148369591;rs10884422	NA	0
44	10:108900000-108910000	10:109690000-109700000	0	HiC	PsychENCODE	Promoter_anchored_loops	intra	rs66584613;rs72814907;rs7915272;rs7915226;rs6584798;rs7896669;rs148369591;rs10884422	NA	0
48	12:90670000-90680000	12:89930000-89940000	0	HiC	PsychENCODE	Promoter_anchored_loops	intra	rs1347841	NA	0
53	15:42920000-42930000	15:42130000-42140000	0	HiC	PsychENCODE	Promoter_anchored_loops	intra	rs28882725	NA	0
53	15:43050000-43060000	15:42150000-42160000	0	HiC	PsychENCODE	Promoter_anchored_loops	intra	rs28542286	NA	0
53	15:43050000-43060000	15:42250000-42260000	0	HiC	PsychENCODE	Promoter_anchored_loops	intra	rs28542286	NA	0
53	15:42920000-42930000	15:42370000-42380000	0	HiC	PsychENCODE	Promoter_anchored_loops	intra	rs28882725	NA	0
53	15:42920000-42930000	15:42400000-42410000	0	HiC	PsychENCODE	Promoter_anchored_loops	intra	rs28882725	NA	0
53	15:43150000-43160000	15:42410000-42420000	0	HiC	PsychENCODE	Promoter_anchored_loops	intra	rs28488244	NA	0
53	15:43410000-43420000	15:42540000-42550000	0	HiC	PsychENCODE	Promoter_anchored_loops	intra	rs28691150	NA	0
53	15:43050000-43060000	15:42580000-42590000	0	HiC	PsychENCODE	Promoter_anchored_loops	intra	rs28542286	NA	0
53	15:43400000-43410000	15:42840000-42850000	0	HiC	PsychENCODE	Promoter_anchored_loops	intra	rs200942024	ENSG00000180979:ENSG00000137814	1
53	15:43410000-43420000	15:42950000-42960000	0	HiC	PsychENCODE	Promoter_anchored_loops	intra	rs28691150	NA	0
53	15:43920000-43930000	15:42960000-42970000	0	HiC	PsychENCODE	Promoter_anchored_loops	intra	rs17727871;rs17727979	NA	0
53	15:43210000-43220000	15:42990000-43000000	0	HiC	PsychENCODE	Promoter_anchored_loops	intra	rs28664053;rs28575571	NA	0
53	15:43210000-43220000	15:43000000-43010000	0	HiC	PsychENCODE	Promoter_anchored_loops	intra	rs28664053;rs28575571	NA	0
53	15:43210000-43220000	15:43010000-43020000	0	HiC	PsychENCODE	Promoter_anchored_loops	intra	rs28664053;rs28575571	NA	0
53	15:43210000-43220000	15:43020000-43030000	0	HiC	PsychENCODE	Promoter_anchored_loops	intra	rs28664053;rs28575571	ENSG00000140326	1
53	15:43050000-43060000	15:43030000-43040000	0	HiC	PsychENCODE	Promoter_anchored_loops	intra	rs28542286	NA	0
53	15:43210000-43220000	15:43030000-43040000	0	HiC	PsychENCODE	Promoter_anchored_loops	intra	rs28664053;rs28575571	NA	0
53	15:43820000-43830000	15:43050000-43060000	0	HiC	PsychENCODE	Promoter_anchored_loops	intra	rs28438815	NA	0
53	15:43410000-43420000	15:43180000-43190000	0	HiC	PsychENCODE	Promoter_anchored_loops	intra	rs28691150	NA	0
53	15:43050000-43060000	15:43190000-43200000	0	HiC	PsychENCODE	Promoter_anchored_loops	intra	rs28542286	NA	0
53	15:43150000-43160000	15:43420000-43430000	0	HiC	PsychENCODE	Promoter_anchored_loops	intra	rs28488244	NA	0
53	15:43400000-43410000	15:43420000-43430000	0	HiC	PsychENCODE	Promoter_anchored_loops	intra	rs200942024	NA	0
53	15:43050000-43060000	15:43470000-43480000	0	HiC	PsychENCODE	Promoter_anchored_loops	intra	rs28542286	ENSG00000166946	1
53	15:43510000-43520000	15:43560000-43570000	0	HiC	PsychENCODE	Promoter_anchored_loops	intra	rs28723492;rs13329192	NA	0
53	15:43510000-43520000	15:43570000-43580000	0	HiC	PsychENCODE	Promoter_anchored_loops	intra	rs28723492;rs13329192	NA	0
53	15:43510000-43520000	15:43580000-43590000	0	HiC	PsychENCODE	Promoter_anchored_loops	intra	rs28723492;rs13329192	NA	0
53	15:43920000-43930000	15:43600000-43610000	0	HiC	PsychENCODE	Promoter_anchored_loops	intra	rs17727871;rs17727979	NA	0
53	15:43050000-43060000	15:43640000-43650000	0	HiC	PsychENCODE	Promoter_anchored_loops	intra	rs28542286	NA	0
53	15:43050000-43060000	15:43820000-43830000	0	HiC	PsychENCODE	Promoter_anchored_loops	intra	rs28542286	NA	0
53	15:43510000-43520000	15:43900000-43910000	0	HiC	PsychENCODE	Promoter_anchored_loops	intra	rs28723492;rs13329192	NA	0
53	15:43510000-43520000	15:43910000-43920000	0	HiC	PsychENCODE	Promoter_anchored_loops	intra	rs28723492;rs13329192	NA	0
53	15:43920000-43930000	15:43940000-43950000	0	HiC	PsychENCODE	Promoter_anchored_loops	intra	rs17727871;rs17727979	NA	0
53	15:43400000-43410000	15:43980000-43990000	0	HiC	PsychENCODE	Promoter_anchored_loops	intra	rs200942024	ENSG00000223572	1
53	15:43820000-43830000	15:43980000-43990000	0	HiC	PsychENCODE	Promoter_anchored_loops	intra	rs28438815	ENSG00000223572	1
53	15:43820000-43830000	15:43990000-44000000	0	HiC	PsychENCODE	Promoter_anchored_loops	intra	rs28438815	NA	0
53	15:43820000-43830000	15:44000000-44010000	0	HiC	PsychENCODE	Promoter_anchored_loops	intra	rs28438815	ENSG00000242866	1
53	15:43090000-43100000	15:44010000-44020000	0	HiC	PsychENCODE	Promoter_anchored_loops	intra	rs139111327;rs28434223	ENSG00000242866	1
53	15:43920000-43930000	15:44010000-44020000	0	HiC	PsychENCODE	Promoter_anchored_loops	intra	rs17727871;rs17727979	ENSG00000242866	1
53	15:43920000-43930000	15:44020000-44030000	0	HiC	PsychENCODE	Promoter_anchored_loops	intra	rs17727871;rs17727979	NA	0
53	15:43510000-43520000	15:44200000-44210000	0	HiC	PsychENCODE	Promoter_anchored_loops	intra	rs28723492;rs13329192	NA	0
53	15:44160000-44170000	15:44510000-44520000	0	HiC	PsychENCODE	Promoter_anchored_loops	intra	rs78227853	NA	0
53	15:43920000-43930000	15:44530000-44540000	0	HiC	PsychENCODE	Promoter_anchored_loops	intra	rs17727871;rs17727979	NA	0
53	15:43920000-43930000	15:44640000-44650000	0	HiC	PsychENCODE	Promoter_anchored_loops	intra	rs17727871;rs17727979	NA	0
53	15:44150000-44160000	15:44740000-44750000	0	HiC	PsychENCODE	Promoter_anchored_loops	intra	rs147818626	NA	0
54	15:88260000-88270000	15:87550000-87560000	0	HiC	PsychENCODE	Promoter_anchored_loops	intra	rs142713852	NA	0
54	15:88360000-88370000	15:87810000-87820000	0	HiC	PsychENCODE	Promoter_anchored_loops	intra	rs139481949	NA	0
54	15:88600000-88610000	15:88130000-88140000	0	HiC	PsychENCODE	Promoter_anchored_loops	intra	rs116878165	NA	0
54	15:88600000-88610000	15:89360000-89370000	0	HiC	PsychENCODE	Promoter_anchored_loops	intra	rs116878165	NA	0
55	16:88810000-88820000	16:88830000-88840000	0	HiC	PsychENCODE	Promoter_anchored_loops	intra	rs2340963;rs9939260;rs141440289;rs9788834	NA	0
55	16:88810000-88820000	16:89120000-89130000	0	HiC	PsychENCODE	Promoter_anchored_loops	intra	rs2340963;rs9939260;rs141440289;rs9788834	NA	0
56	19:31490000-31500000	19:31470000-31480000	0	HiC	PsychENCODE	Promoter_anchored_loops	intra	rs16964945;rs755718;rs16964948;rs77307376;rs11878922;rs11881012;rs10500245;rs16964957;rs75011038;rs112157725;rs148151889;rs556362478;rs545388058;rs114789905;rs897781	NA	0
57	19:45560000-45570000	19:45540000-45550000	0	HiC	PsychENCODE	Promoter_anchored_loops	intra	rs112394906	ENSG00000104859	1
6	2:29009696-29009902	2:28582515-28582537	2.70958e-11	EP	FANTOM5	EP_correlation_cell_type_oneway	intra	rs6747852	NA	0
6	2:29009696-29009902	2:28614557-28614581	8.78535e-15	EP	FANTOM5	EP_correlation_cell_type_oneway	intra	rs6747852	NA	0
6	2:29009696-29009902	2:28614582-28614604	4.86985e-12	EP	FANTOM5	EP_correlation_cell_type_oneway	intra	rs6747852	NA	0
6	2:29009696-29009902	2:28614676-28614691	5.31206e-07	EP	FANTOM5	EP_correlation_cell_type_oneway	intra	rs6747852	NA	0
6	2:29009696-29009902	2:28615172-28615194	6.27182e-09	EP	FANTOM5	EP_correlation_cell_type_oneway	intra	rs6747852	ENSG00000075426	1
6	2:29009696-29009902	2:28615507-28615537	1.34398e-11	EP	FANTOM5	EP_correlation_cell_type_oneway	intra	rs6747852	ENSG00000075426	1
6	2:29009696-29009902	2:28615716-28615733	4.14176e-07	EP	FANTOM5	EP_correlation_cell_type_oneway	intra	rs6747852	ENSG00000075426	1
6	2:29009696-29009902	2:28616358-28616380	1.85883e-08	EP	FANTOM5	EP_correlation_cell_type_oneway	intra	rs6747852	NA	0
6	2:29009696-29009902	2:28616471-28616478	1.46094e-07	EP	FANTOM5	EP_correlation_cell_type_oneway	intra	rs6747852	NA	0
6	2:29009696-29009902	2:28616604-28616615	9.89353e-12	EP	FANTOM5	EP_correlation_cell_type_oneway	intra	rs6747852	NA	0
6	2:29009696-29009902	2:28618532-28618610	3.27409e-11	EP	FANTOM5	EP_correlation_cell_type_oneway	intra	rs6747852	NA	0
6	2:29009696-29009902	2:28618646-28618657	6.48409e-12	EP	FANTOM5	EP_correlation_cell_type_oneway	intra	rs6747852	NA	0
6	2:29009696-29009902	2:28619414-28619434	0	EP	FANTOM5	EP_correlation_cell_type_oneway	intra	rs6747852	NA	0
6	2:29009696-29009902	2:28619582-28619595	0	EP	FANTOM5	EP_correlation_cell_type_oneway	intra	rs6747852	NA	0
6	2:29009696-29009902	2:28619598-28619640	0	EP	FANTOM5	EP_correlation_cell_type_oneway	intra	rs6747852	NA	0
6	2:29009696-29009902	2:28635317-28635334	2.47712e-11	EP	FANTOM5	EP_correlation_cell_type_oneway	intra	rs6747852	NA	0
6	2:29009696-29009902	2:28639345-28639361	4.53883e-07	EP	FANTOM5	EP_correlation_cell_type_oneway	intra	rs6747852	NA	0
6	2:29009696-29009902	2:28694307-28694322	0	EP	FANTOM5	EP_correlation_cell_type_oneway	intra	rs6747852	NA	0
6	2:29009696-29009902	2:28817472-28817487	0	EP	FANTOM5	EP_correlation_cell_type_oneway	intra	rs6747852	NA	0
6	2:29009696-29009902	2:28823344-28823354	0	EP	FANTOM5	EP_correlation_cell_type_oneway	intra	rs6747852	NA	0
6	2:29009696-29009902	2:28939095-28939108	8.78535e-15	EP	FANTOM5	EP_correlation_cell_type_oneway	intra	rs6747852	NA	0
6	2:29009696-29009902	2:28939425-28939450	8.39635e-08	EP	FANTOM5	EP_correlation_cell_type_oneway	intra	rs6747852	NA	0
6	2:29009696-29009902	2:28974354-28974386	2.56807e-14	EP	FANTOM5	EP_correlation_cell_type_oneway	intra	rs6747852	ENSG00000213639	1
6	2:29009696-29009902	2:28974456-28974479	2.7783e-11	EP	FANTOM5	EP_correlation_cell_type_oneway	intra	rs6747852	ENSG00000213639	1
6	2:29009696-29009902	2:28974489-28974521	1.11832e-11	EP	FANTOM5	EP_correlation_cell_type_oneway	intra	rs6747852	ENSG00000213639	1
6	2:29009696-29009902	2:28974531-28974551	7.48345e-14	EP	FANTOM5	EP_correlation_cell_type_oneway	intra	rs6747852	ENSG00000213639	1
6	2:29009696-29009902	2:28974745-28974815	7.39774e-11	EP	FANTOM5	EP_correlation_cell_type_oneway	intra	rs6747852	ENSG00000213639	1
6	2:29009696-29009902	2:28992608-28992614	0	EP	FANTOM5	EP_correlation_cell_type_oneway	intra	rs6747852	NA	0
6	2:29009696-29009902	2:29001711-29001745	1.5932e-09	EP	FANTOM5	EP_correlation_cell_type_oneway	intra	rs6747852	NA	0
6	2:29009696-29009902	2:29005377-29005398	2.52935e-13	EP	FANTOM5	EP_correlation_cell_type_oneway	intra	rs6747852	ENSG00000163806	1
6	2:29009696-29009902	2:29016779-29016815	3.66943e-09	EP	FANTOM5	EP_correlation_cell_type_oneway	intra	rs6747852	NA	0
6	2:29009696-29009902	2:29022201-29022233	6.10233e-12	EP	FANTOM5	EP_correlation_cell_type_oneway	intra	rs6747852	NA	0
6	2:29009696-29009902	2:29022564-29022583	4.7267e-09	EP	FANTOM5	EP_correlation_cell_type_oneway	intra	rs6747852	NA	0
6	2:29009696-29009902	2:29223570-29223584	0	EP	FANTOM5	EP_correlation_cell_type_oneway	intra	rs6747852	NA	0
6	2:29174818-29175149	2:28807348-28807374	3.98301e-11	EP	FANTOM5	EP_correlation_cell_type_oneway	intra	rs13009624	NA	0
6	2:29174818-29175149	2:28824746-28824778	4.37037e-10	EP	FANTOM5	EP_correlation_cell_type_oneway	intra	rs13009624	NA	0
6	2:29174818-29175149	2:28824788-28824791	6.48186e-13	EP	FANTOM5	EP_correlation_cell_type_oneway	intra	rs13009624	NA	0
6	2:29174818-29175149	2:28939425-28939450	2.4905e-09	EP	FANTOM5	EP_correlation_cell_type_oneway	intra	rs13009624	NA	0
6	2:29174818-29175149	2:28939686-28939719	0	EP	FANTOM5	EP_correlation_cell_type_oneway	intra	rs13009624	NA	0
6	2:29174818-29175149	2:29175665-29175668	0	EP	FANTOM5	EP_correlation_cell_type_oneway	intra	rs13009624	NA	0
6	2:29174818-29175149	2:29337060-29337092	0	EP	FANTOM5	EP_correlation_cell_type_oneway	intra	rs13009624	NA	0
6	2:29174818-29175149	2:29337097-29337111	0	EP	FANTOM5	EP_correlation_cell_type_oneway	intra	rs13009624	NA	0
6	2:29174818-29175149	2:29337114-29337117	0	EP	FANTOM5	EP_correlation_cell_type_oneway	intra	rs13009624	NA	0
23	4:81056560-81056903	4:80584874-80584882	0	EP	FANTOM5	EP_correlation_cell_type_oneway	intra	rs10518233	NA	0
23	4:81056560-81056903	4:80665456-80665463	0	EP	FANTOM5	EP_correlation_cell_type_oneway	intra	rs10518233	NA	0
23	4:81056560-81056903	4:80665484-80665504	0	EP	FANTOM5	EP_correlation_cell_type_oneway	intra	rs10518233	NA	0
23	4:81056560-81056903	4:80994471-80994485	2.84798e-08	EP	FANTOM5	EP_correlation_cell_type_oneway	intra	rs10518233	NA	0
23	4:81056560-81056903	4:81022335-81022350	0	EP	FANTOM5	EP_correlation_cell_type_oneway	intra	rs10518233	NA	0
6	2:29174818-29175149	2:28785693-28785704	2.96479e-07	EP	FANTOM5	EP_correlation_organ_oneway	intra	rs13009624	NA	0
31	6:21771871-21772218	6:21596839-21596852	9.52813e-09	EP	FANTOM5	EP_correlation_organ_oneway	intra	rs4710984;rs4710986	NA	0
31	6:21771871-21772218	6:21597499-21597513	7.2498e-08	EP	FANTOM5	EP_correlation_organ_oneway	intra	rs4710984;rs4710986	NA	0
31	6:21771871-21772218	6:21597514-21597578	1.45626e-12	EP	FANTOM5	EP_correlation_organ_oneway	intra	rs4710984;rs4710986	NA	0
31	6:21771871-21772218	6:21597765-21597779	3.81471e-09	EP	FANTOM5	EP_correlation_organ_oneway	intra	rs4710984;rs4710986	NA	0
31	6:21771871-21772218	6:21759424-21759428	1.67531e-08	EP	FANTOM5	EP_correlation_organ_oneway	intra	rs4710984;rs4710986	NA	0
31	6:21771871-21772218	6:21812817-21812820	1.24026e-07	EP	FANTOM5	EP_correlation_organ_oneway	intra	rs4710984;rs4710986	NA	0
31	6:21771871-21772218	6:22142925-22142929	4.40027e-08	EP	FANTOM5	EP_correlation_organ_oneway	intra	rs4710984;rs4710986	NA	0
2	1:89450000-89460000	1:90010000-90020000	5.21105e-24	HiC	Giusti-Rodriguez_et_al_2019	Adult_Cortex	intra	rs144182058	NA	0
2	1:89450000-89460000	1:90040000-90050000	3.25692e-14	HiC	Giusti-Rodriguez_et_al_2019	Adult_Cortex	intra	rs144182058	NA	0
2	1:89450000-89460000	1:90090000-90100000	1.61238e-18	HiC	Giusti-Rodriguez_et_al_2019	Adult_Cortex	intra	rs144182058	ENSG00000171488:ENSG00000271949	1
2	1:89450000-89460000	1:90220000-90230000	1.04646e-12	HiC	Giusti-Rodriguez_et_al_2019	Adult_Cortex	intra	rs144182058	NA	0
2	1:89450000-89460000	1:90300000-90310000	9.35951e-26	HiC	Giusti-Rodriguez_et_al_2019	Adult_Cortex	intra	rs144182058	NA	0
6	2:28970000-28980000	2:29090000-29100000	2.53651e-31	HiC	Giusti-Rodriguez_et_al_2019	Adult_Cortex	intra	rs966250	ENSG00000171103	1
6	2:28970000-28980000	2:29110000-29120000	5.4352e-13	HiC	Giusti-Rodriguez_et_al_2019	Adult_Cortex	intra	rs966250	ENSG00000163811	1
6	2:29090000-29100000	2:29110000-29120000	3.83334e-39	HiC	Giusti-Rodriguez_et_al_2019	Adult_Cortex	intra	rs4665436;rs4233729;rs4666122;rs4563180;rs78997274;rs4638745;rs34611659;rs56178008;rs538613221;rs34921009;rs60617439	ENSG00000163811	1
6	2:29090000-29100000	2:29120000-29130000	6.58471e-35	HiC	Giusti-Rodriguez_et_al_2019	Adult_Cortex	intra	rs4665436;rs4233729;rs4666122;rs4563180;rs78997274;rs4638745;rs34611659;rs56178008;rs538613221;rs34921009;rs60617439	NA	0
6	2:29090000-29100000	2:29180000-29190000	8.05381e-14	HiC	Giusti-Rodriguez_et_al_2019	Adult_Cortex	intra	rs4665436;rs4233729;rs4666122;rs4563180;rs78997274;rs4638745;rs34611659;rs56178008;rs538613221;rs34921009;rs60617439	NA	0
6	2:29180000-29190000	2:29220000-29230000	1.1359e-18	HiC	Giusti-Rodriguez_et_al_2019	Adult_Cortex	intra	rs74175081;rs10197378;rs35244094	NA	0
6	2:29090000-29100000	2:29280000-29290000	1.8971e-18	HiC	Giusti-Rodriguez_et_al_2019	Adult_Cortex	intra	rs4665436;rs4233729;rs4666122;rs4563180;rs78997274;rs4638745;rs34611659;rs56178008;rs538613221;rs34921009;rs60617439	NA	0
6	2:29180000-29190000	2:29280000-29290000	2.31745e-27	HiC	Giusti-Rodriguez_et_al_2019	Adult_Cortex	intra	rs74175081;rs10197378;rs35244094	NA	0
6	2:29090000-29100000	2:29330000-29340000	1.54677e-21	HiC	Giusti-Rodriguez_et_al_2019	Adult_Cortex	intra	rs4665436;rs4233729;rs4666122;rs4563180;rs78997274;rs4638745;rs34611659;rs56178008;rs538613221;rs34921009;rs60617439	NA	0
6	2:29180000-29190000	2:29330000-29340000	1.5695e-28	HiC	Giusti-Rodriguez_et_al_2019	Adult_Cortex	intra	rs74175081;rs10197378;rs35244094	NA	0
6	2:29090000-29100000	2:29340000-29350000	5.11979e-16	HiC	Giusti-Rodriguez_et_al_2019	Adult_Cortex	intra	rs4665436;rs4233729;rs4666122;rs4563180;rs78997274;rs4638745;rs34611659;rs56178008;rs538613221;rs34921009;rs60617439	NA	0
6	2:28970000-28980000	2:30140000-30150000	3.71378e-12	HiC	Giusti-Rodriguez_et_al_2019	Adult_Cortex	intra	rs966250	ENSG00000171094	1
6	2:29180000-29190000	2:30140000-30150000	1.80252e-36	HiC	Giusti-Rodriguez_et_al_2019	Adult_Cortex	intra	rs74175081;rs10197378;rs35244094	ENSG00000171094	1
6	2:29180000-29190000	2:30240000-30250000	1.3751e-48	HiC	Giusti-Rodriguez_et_al_2019	Adult_Cortex	intra	rs74175081;rs10197378;rs35244094	NA	0
6	2:29180000-29190000	2:30250000-30260000	1.28849e-15	HiC	Giusti-Rodriguez_et_al_2019	Adult_Cortex	intra	rs74175081;rs10197378;rs35244094	NA	0
6	2:29090000-29100000	2:30330000-30340000	1.14916e-16	HiC	Giusti-Rodriguez_et_al_2019	Adult_Cortex	intra	rs4665436;rs4233729;rs4666122;rs4563180;rs78997274;rs4638745;rs34611659;rs56178008;rs538613221;rs34921009;rs60617439	NA	0
6	2:29180000-29190000	2:30330000-30340000	2.25689e-26	HiC	Giusti-Rodriguez_et_al_2019	Adult_Cortex	intra	rs74175081;rs10197378;rs35244094	NA	0
6	2:29180000-29190000	2:30340000-30350000	3.36522e-16	HiC	Giusti-Rodriguez_et_al_2019	Adult_Cortex	intra	rs74175081;rs10197378;rs35244094	NA	0
6	2:29090000-29100000	2:30370000-30380000	8.7158e-24	HiC	Giusti-Rodriguez_et_al_2019	Adult_Cortex	intra	rs4665436;rs4233729;rs4666122;rs4563180;rs78997274;rs4638745;rs34611659;rs56178008;rs538613221;rs34921009;rs60617439	ENSG00000119801	1
6	2:29110000-29120000	2:30370000-30380000	1.24442e-14	HiC	Giusti-Rodriguez_et_al_2019	Adult_Cortex	intra	rs28568362;rs11127192;rs13014379;rs112246861	ENSG00000119801	1
6	2:29180000-29190000	2:30370000-30380000	2.22206e-16	HiC	Giusti-Rodriguez_et_al_2019	Adult_Cortex	intra	rs74175081;rs10197378;rs35244094	ENSG00000119801	1
6	2:29090000-29100000	2:31020000-31030000	2.1893e-11	HiC	Giusti-Rodriguez_et_al_2019	Adult_Cortex	intra	rs4665436;rs4233729;rs4666122;rs4563180;rs78997274;rs4638745;rs34611659;rs56178008;rs538613221;rs34921009;rs60617439	NA	0
8	2:75100000-75110000	2:75870000-75880000	2.09677e-11	HiC	Giusti-Rodriguez_et_al_2019	Adult_Cortex	intra	rs191456527;rs11680091	ENSG00000115364	1
8	2:75120000-75130000	2:75870000-75880000	4.11878e-12	HiC	Giusti-Rodriguez_et_al_2019	Adult_Cortex	intra	rs191393336	ENSG00000115364	1
12	2:172740000-172750000	2:172770000-172780000	2.48284e-26	HiC	Giusti-Rodriguez_et_al_2019	Adult_Cortex	intra	rs62182403	ENSG00000128708	1
12	2:172740000-172750000	2:172790000-172800000	1.24526e-16	HiC	Giusti-Rodriguez_et_al_2019	Adult_Cortex	intra	rs62182403	NA	0
12	2:172740000-172750000	2:172840000-172850000	5.24824e-16	HiC	Giusti-Rodriguez_et_al_2019	Adult_Cortex	intra	rs62182403	NA	0
12	2:172740000-172750000	2:172960000-172970000	1.45905e-14	HiC	Giusti-Rodriguez_et_al_2019	Adult_Cortex	intra	rs62182403	ENSG00000115844	1
12	2:172840000-172850000	2:173420000-173430000	7.01368e-14	HiC	Giusti-Rodriguez_et_al_2019	Adult_Cortex	intra	rs79358018	ENSG00000152256	1
13	2:178260000-178270000	2:178470000-178480000	1.81235e-11	HiC	Giusti-Rodriguez_et_al_2019	Adult_Cortex	intra	rs78474413;rs75750814;rs16865203	NA	0
13	2:178260000-178270000	2:178570000-178580000	7.73283e-12	HiC	Giusti-Rodriguez_et_al_2019	Adult_Cortex	intra	rs78474413;rs75750814;rs16865203	NA	0
18	3:155860000-155870000	3:156010000-156020000	9.57251e-15	HiC	Giusti-Rodriguez_et_al_2019	Adult_Cortex	intra	rs7618820;rs4359773;rs4359774;rs4605502;rs4990252;rs9882088;rs4679761	NA	0
18	3:155880000-155890000	3:156010000-156020000	1.83241e-12	HiC	Giusti-Rodriguez_et_al_2019	Adult_Cortex	intra	rs546489287;rs568547240;rs3935399;rs4611771;rs5019567;rs6784723;rs55989436;rs4533601;rs4234310;rs6441039;rs33925329;rs4580504;rs4076087;rs7615962;rs4234311	NA	0
18	3:155890000-155900000	3:156010000-156020000	2.86772e-13	HiC	Giusti-Rodriguez_et_al_2019	Adult_Cortex	intra	rs17170;rs6441040;rs6441042;rs7625226;rs7625723;rs4680239;rs7612532;rs4679764;rs7640712;rs4577423	NA	0
18	3:155810000-155820000	3:157210000-157220000	3.8527e-12	HiC	Giusti-Rodriguez_et_al_2019	Adult_Cortex	intra	rs7652981;rs13078555	NA	0
22	4:52910000-52920000	4:53520000-53530000	4.51677e-12	HiC	Giusti-Rodriguez_et_al_2019	Adult_Cortex	intra	rs547105511	ENSG00000109189	1
22	4:53600000-53610000	4:53730000-53740000	6.87274e-12	HiC	Giusti-Rodriguez_et_al_2019	Adult_Cortex	intra	rs533380086	NA	0
22	4:52910000-52920000	4:54240000-54250000	6.76018e-12	HiC	Giusti-Rodriguez_et_al_2019	Adult_Cortex	intra	rs547105511	ENSG00000145216	1
29	5:171920000-171930000	5:172060000-172070000	1.30436e-11	HiC	Giusti-Rodriguez_et_al_2019	Adult_Cortex	intra	rs181670586	ENSG00000214357	1
33	7:31490000-31500000	7:31880000-31890000	1.9642e-11	HiC	Giusti-Rodriguez_et_al_2019	Adult_Cortex	intra	rs540915727	NA	0
33	7:32830000-32840000	7:32920000-32930000	2.53507e-23	HiC	Giusti-Rodriguez_et_al_2019	Adult_Cortex	intra	rs556074670	NA	0
33	7:32830000-32840000	7:33090000-33100000	1.33159e-24	HiC	Giusti-Rodriguez_et_al_2019	Adult_Cortex	intra	rs556074670	NA	0
33	7:32830000-32840000	7:33150000-33160000	2.09259e-13	HiC	Giusti-Rodriguez_et_al_2019	Adult_Cortex	intra	rs556074670	NA	0
42	9:139010000-139020000	9:139130000-139140000	1.08491e-14	HiC	Giusti-Rodriguez_et_al_2019	Adult_Cortex	intra	rs573955597	ENSG00000165661	1
42	9:139430000-139440000	9:139500000-139510000	3.82965e-28	HiC	Giusti-Rodriguez_et_al_2019	Adult_Cortex	intra	rs560562226	NA	0
42	9:139430000-139440000	9:139530000-139540000	9.74151e-19	HiC	Giusti-Rodriguez_et_al_2019	Adult_Cortex	intra	rs560562226	NA	0
42	9:139430000-139440000	9:139550000-139560000	3.19332e-21	HiC	Giusti-Rodriguez_et_al_2019	Adult_Cortex	intra	rs560562226	ENSG00000172889	1
42	9:139430000-139440000	9:139570000-139580000	2.76467e-17	HiC	Giusti-Rodriguez_et_al_2019	Adult_Cortex	intra	rs560562226	NA	0
42	9:139430000-139440000	9:139590000-139600000	7.25084e-14	HiC	Giusti-Rodriguez_et_al_2019	Adult_Cortex	intra	rs560562226	NA	0
42	9:139430000-139440000	9:139600000-139610000	5.64962e-50	HiC	Giusti-Rodriguez_et_al_2019	Adult_Cortex	intra	rs560562226	ENSG00000165716	1
42	9:139430000-139440000	9:139660000-139670000	9.17616e-16	HiC	Giusti-Rodriguez_et_al_2019	Adult_Cortex	intra	rs560562226	ENSG00000177984	1
42	9:139430000-139440000	9:139680000-139690000	8.92103e-12	HiC	Giusti-Rodriguez_et_al_2019	Adult_Cortex	intra	rs560562226	ENSG00000244187:ENSG00000272896	1
42	9:139700000-139710000	9:139760000-139770000	1.93367e-11	HiC	Giusti-Rodriguez_et_al_2019	Adult_Cortex	intra	rs558929770	ENSG00000107223	1
42	9:139430000-139440000	9:139780000-139790000	1.37649e-17	HiC	Giusti-Rodriguez_et_al_2019	Adult_Cortex	intra	rs560562226	NA	0
42	9:139700000-139710000	9:139780000-139790000	1.52989e-77	HiC	Giusti-Rodriguez_et_al_2019	Adult_Cortex	intra	rs558929770	NA	0
42	9:139700000-139710000	9:139830000-139840000	5.41923e-16	HiC	Giusti-Rodriguez_et_al_2019	Adult_Cortex	intra	rs558929770	ENSG00000159069:ENSG00000176919	1
42	9:139700000-139710000	9:139880000-139890000	1.52195e-45	HiC	Giusti-Rodriguez_et_al_2019	Adult_Cortex	intra	rs558929770	ENSG00000148362	1
42	9:139700000-139710000	9:139900000-139910000	2.49477e-21	HiC	Giusti-Rodriguez_et_al_2019	Adult_Cortex	intra	rs558929770	NA	0
42	9:139700000-139710000	9:139940000-139950000	1.7745e-14	HiC	Giusti-Rodriguez_et_al_2019	Adult_Cortex	intra	rs558929770	ENSG00000107281:ENSG00000054179	1
42	9:139990000-140000000	9:140050000-140060000	5.42404e-20	HiC	Giusti-Rodriguez_et_al_2019	Adult_Cortex	intra	rs528173801	NA	0
42	9:139990000-140000000	9:140060000-140070000	3.99127e-36	HiC	Giusti-Rodriguez_et_al_2019	Adult_Cortex	intra	rs528173801	ENSG00000184709:ENSG00000185863	1
42	9:139990000-140000000	9:140080000-140090000	6.10179e-12	HiC	Giusti-Rodriguez_et_al_2019	Adult_Cortex	intra	rs528173801	ENSG00000176248:ENSG00000176101	1
42	9:139700000-139710000	9:140100000-140110000	1.53033e-13	HiC	Giusti-Rodriguez_et_al_2019	Adult_Cortex	intra	rs558929770	ENSG00000187713:ENSG00000188566	1
42	9:139990000-140000000	9:140100000-140110000	6.63215e-19	HiC	Giusti-Rodriguez_et_al_2019	Adult_Cortex	intra	rs528173801	ENSG00000187713:ENSG00000188566	1
42	9:139990000-140000000	9:140250000-140260000	1.11937e-12	HiC	Giusti-Rodriguez_et_al_2019	Adult_Cortex	intra	rs528173801	NA	0
42	9:140570000-140580000	9:140590000-140600000	2.66332e-18	HiC	Giusti-Rodriguez_et_al_2019	Adult_Cortex	intra	rs531079291	NA	0
43	10:87300000-87310000	10:88110000-88120000	3.20636e-16	HiC	Giusti-Rodriguez_et_al_2019	Adult_Cortex	intra	rs192672998	NA	0
43	10:87640000-87650000	10:88110000-88120000	4.61901e-14	HiC	Giusti-Rodriguez_et_al_2019	Adult_Cortex	intra	rs190941902	NA	0
50	14:25520000-25530000	14:25600000-25610000	2.92641e-34	HiC	Giusti-Rodriguez_et_al_2019	Adult_Cortex	intra	rs1958381;rs1958383	NA	0
53	15:43010000-43020000	15:43210000-43220000	3.85181e-19	HiC	Giusti-Rodriguez_et_al_2019	Adult_Cortex	intra	rs28498538	ENSG00000128881	1
53	15:43030000-43040000	15:43210000-43220000	1.15432e-28	HiC	Giusti-Rodriguez_et_al_2019	Adult_Cortex	intra	rs116853892	ENSG00000128881	1
53	15:43010000-43020000	15:43230000-43240000	3.99278e-33	HiC	Giusti-Rodriguez_et_al_2019	Adult_Cortex	intra	rs28498538	NA	0
53	15:43030000-43040000	15:43230000-43240000	1.48965e-17	HiC	Giusti-Rodriguez_et_al_2019	Adult_Cortex	intra	rs116853892	NA	0
53	15:43210000-43220000	15:43230000-43240000	3.2632e-80	HiC	Giusti-Rodriguez_et_al_2019	Adult_Cortex	intra	rs28664053;rs28575571	NA	0
53	15:43030000-43040000	15:43730000-43740000	1.37992e-12	HiC	Giusti-Rodriguez_et_al_2019	Adult_Cortex	intra	rs116853892	NA	0
53	15:43210000-43220000	15:43730000-43740000	1.52051e-16	HiC	Giusti-Rodriguez_et_al_2019	Adult_Cortex	intra	rs28664053;rs28575571	NA	0
53	15:43410000-43420000	15:43730000-43740000	8.54994e-12	HiC	Giusti-Rodriguez_et_al_2019	Adult_Cortex	intra	rs28691150	NA	0
53	15:43230000-43240000	15:43800000-43810000	1.39217e-14	HiC	Giusti-Rodriguez_et_al_2019	Adult_Cortex	intra	rs16957277	ENSG00000067369:ENSG00000166963	1
53	15:43780000-43790000	15:43800000-43810000	1.36467e-46	HiC	Giusti-Rodriguez_et_al_2019	Adult_Cortex	intra	rs28717706	ENSG00000067369:ENSG00000166963	1
53	15:43780000-43790000	15:43810000-43820000	7.0827e-14	HiC	Giusti-Rodriguez_et_al_2019	Adult_Cortex	intra	rs28717706	NA	0
53	15:43780000-43790000	15:43930000-43940000	1.00491e-11	HiC	Giusti-Rodriguez_et_al_2019	Adult_Cortex	intra	rs28717706	NA	0
53	15:43780000-43790000	15:44060000-44070000	1.45992e-20	HiC	Giusti-Rodriguez_et_al_2019	Adult_Cortex	intra	rs28717706	ENSG00000140264:ENSG00000128886	1
53	15:44040000-44050000	15:44060000-44070000	2.48233e-113	HiC	Giusti-Rodriguez_et_al_2019	Adult_Cortex	intra	rs28653631	ENSG00000140264:ENSG00000128886	1
53	15:44040000-44050000	15:44070000-44080000	1.10897e-34	HiC	Giusti-Rodriguez_et_al_2019	Adult_Cortex	intra	rs28653631	ENSG00000268488	1
53	15:44070000-44080000	15:44570000-44580000	7.86954e-13	HiC	Giusti-Rodriguez_et_al_2019	Adult_Cortex	intra	rs116890066;rs28697876	NA	0
53	15:44070000-44080000	15:44670000-44680000	3.23909e-13	HiC	Giusti-Rodriguez_et_al_2019	Adult_Cortex	intra	rs116890066;rs28697876	NA	0
53	15:44070000-44080000	15:44820000-44830000	5.8848e-22	HiC	Giusti-Rodriguez_et_al_2019	Adult_Cortex	intra	rs116890066;rs28697876	ENSG00000104131	1
57	19:45560000-45570000	19:45680000-45690000	1.1499e-18	HiC	Giusti-Rodriguez_et_al_2019	Adult_Cortex	intra	rs112394906	ENSG00000007255:ENSG00000189114:ENSG00000267545	1
57	19:45560000-45570000	19:45960000-45970000	1.87838e-12	HiC	Giusti-Rodriguez_et_al_2019	Adult_Cortex	intra	rs112394906	NA	0
58	22:36040000-36050000	22:36620000-36630000	2.28688e-11	HiC	Giusti-Rodriguez_et_al_2019	Adult_Cortex	intra	rs140350407;rs112979011	NA	0
5	2:11150000-11160000	2:10970000-10980000	6.46235e-13	HiC	Giusti-Rodriguez_et_al_2019	Adult_Cortex	intra	rs4669669	ENSG00000143870	1
6	2:28970000-28980000	2:27620000-27630000	5.99542e-13	HiC	Giusti-Rodriguez_et_al_2019	Adult_Cortex	intra	rs966250	NA	0
6	2:28970000-28980000	2:27710000-27720000	1.4177e-11	HiC	Giusti-Rodriguez_et_al_2019	Adult_Cortex	intra	rs966250	ENSG00000138002:ENSG00000115226:ENSG00000084734	1
6	2:28970000-28980000	2:27920000-27930000	1.43191e-17	HiC	Giusti-Rodriguez_et_al_2019	Adult_Cortex	intra	rs966250	NA	0
6	2:28970000-28980000	2:27990000-28000000	5.32194e-13	HiC	Giusti-Rodriguez_et_al_2019	Adult_Cortex	intra	rs966250	ENSG00000243147	1
6	2:28970000-28980000	2:28000000-28010000	5.5303e-12	HiC	Giusti-Rodriguez_et_al_2019	Adult_Cortex	intra	rs966250	ENSG00000268656	1
6	2:28970000-28980000	2:28530000-28540000	2.06538e-11	HiC	Giusti-Rodriguez_et_al_2019	Adult_Cortex	intra	rs966250	NA	0
6	2:28970000-28980000	2:28600000-28610000	1.34321e-18	HiC	Giusti-Rodriguez_et_al_2019	Adult_Cortex	intra	rs966250	NA	0
6	2:28970000-28980000	2:28800000-28810000	6.33569e-76	HiC	Giusti-Rodriguez_et_al_2019	Adult_Cortex	intra	rs966250	NA	0
6	2:28970000-28980000	2:28810000-28820000	9.36159e-14	HiC	Giusti-Rodriguez_et_al_2019	Adult_Cortex	intra	rs966250	NA	0
6	2:28970000-28980000	2:28830000-28840000	3.68519e-21	HiC	Giusti-Rodriguez_et_al_2019	Adult_Cortex	intra	rs966250	NA	0
6	2:28970000-28980000	2:28840000-28850000	1.44085e-50	HiC	Giusti-Rodriguez_et_al_2019	Adult_Cortex	intra	rs966250	NA	0
6	2:28970000-28980000	2:28880000-28890000	9.94518e-21	HiC	Giusti-Rodriguez_et_al_2019	Adult_Cortex	intra	rs966250	NA	0
6	2:28970000-28980000	2:28930000-28940000	5.12214e-34	HiC	Giusti-Rodriguez_et_al_2019	Adult_Cortex	intra	rs966250	NA	0
6	2:28970000-28980000	2:28940000-28950000	1.08414e-32	HiC	Giusti-Rodriguez_et_al_2019	Adult_Cortex	intra	rs966250	NA	0
6	2:29090000-29100000	2:27540000-27550000	4.39946e-17	HiC	Giusti-Rodriguez_et_al_2019	Adult_Cortex	intra	rs4665436;rs4233729;rs4666122;rs4563180;rs78997274;rs4638745;rs34611659;rs56178008;rs538613221;rs34921009;rs60617439	ENSG00000115204	1
6	2:29090000-29100000	2:27620000-27630000	1.3746e-15	HiC	Giusti-Rodriguez_et_al_2019	Adult_Cortex	intra	rs4665436;rs4233729;rs4666122;rs4563180;rs78997274;rs4638745;rs34611659;rs56178008;rs538613221;rs34921009;rs60617439	NA	0
6	2:29090000-29100000	2:27880000-27890000	2.30491e-11	HiC	Giusti-Rodriguez_et_al_2019	Adult_Cortex	intra	rs4665436;rs4233729;rs4666122;rs4563180;rs78997274;rs4638745;rs34611659;rs56178008;rs538613221;rs34921009;rs60617439	ENSG00000163798:ENSG00000119760	1
6	2:29090000-29100000	2:27920000-27930000	3.73521e-24	HiC	Giusti-Rodriguez_et_al_2019	Adult_Cortex	intra	rs4665436;rs4233729;rs4666122;rs4563180;rs78997274;rs4638745;rs34611659;rs56178008;rs538613221;rs34921009;rs60617439	NA	0
6	2:29090000-29100000	2:27990000-28000000	4.91553e-19	HiC	Giusti-Rodriguez_et_al_2019	Adult_Cortex	intra	rs4665436;rs4233729;rs4666122;rs4563180;rs78997274;rs4638745;rs34611659;rs56178008;rs538613221;rs34921009;rs60617439	ENSG00000243147	1
6	2:29090000-29100000	2:28600000-28610000	4.0593e-17	HiC	Giusti-Rodriguez_et_al_2019	Adult_Cortex	intra	rs4665436;rs4233729;rs4666122;rs4563180;rs78997274;rs4638745;rs34611659;rs56178008;rs538613221;rs34921009;rs60617439	NA	0
6	2:29090000-29100000	2:28800000-28810000	2.83179e-49	HiC	Giusti-Rodriguez_et_al_2019	Adult_Cortex	intra	rs4665436;rs4233729;rs4666122;rs4563180;rs78997274;rs4638745;rs34611659;rs56178008;rs538613221;rs34921009;rs60617439	NA	0
6	2:29090000-29100000	2:28840000-28850000	4.14691e-20	HiC	Giusti-Rodriguez_et_al_2019	Adult_Cortex	intra	rs4665436;rs4233729;rs4666122;rs4563180;rs78997274;rs4638745;rs34611659;rs56178008;rs538613221;rs34921009;rs60617439	NA	0
6	2:29090000-29100000	2:28880000-28890000	1.81235e-11	HiC	Giusti-Rodriguez_et_al_2019	Adult_Cortex	intra	rs4665436;rs4233729;rs4666122;rs4563180;rs78997274;rs4638745;rs34611659;rs56178008;rs538613221;rs34921009;rs60617439	NA	0
6	2:29090000-29100000	2:28930000-28940000	1.80642e-14	HiC	Giusti-Rodriguez_et_al_2019	Adult_Cortex	intra	rs4665436;rs4233729;rs4666122;rs4563180;rs78997274;rs4638745;rs34611659;rs56178008;rs538613221;rs34921009;rs60617439	NA	0
6	2:29090000-29100000	2:28940000-28950000	6.39747e-21	HiC	Giusti-Rodriguez_et_al_2019	Adult_Cortex	intra	rs4665436;rs4233729;rs4666122;rs4563180;rs78997274;rs4638745;rs34611659;rs56178008;rs538613221;rs34921009;rs60617439	NA	0
6	2:29090000-29100000	2:28970000-28980000	2.53651e-31	HiC	Giusti-Rodriguez_et_al_2019	Adult_Cortex	intra	rs4665436;rs4233729;rs4666122;rs4563180;rs78997274;rs4638745;rs34611659;rs56178008;rs538613221;rs34921009;rs60617439	ENSG00000213639	1
6	2:29110000-29120000	2:28600000-28610000	9.39505e-15	HiC	Giusti-Rodriguez_et_al_2019	Adult_Cortex	intra	rs28568362;rs11127192;rs13014379;rs112246861	NA	0
6	2:29110000-29120000	2:28970000-28980000	5.4352e-13	HiC	Giusti-Rodriguez_et_al_2019	Adult_Cortex	intra	rs28568362;rs11127192;rs13014379;rs112246861	ENSG00000213639	1
6	2:29110000-29120000	2:29090000-29100000	3.83334e-39	HiC	Giusti-Rodriguez_et_al_2019	Adult_Cortex	intra	rs28568362;rs11127192;rs13014379;rs112246861	ENSG00000171103	1
6	2:29120000-29130000	2:29090000-29100000	6.58471e-35	HiC	Giusti-Rodriguez_et_al_2019	Adult_Cortex	intra	rs12989765;rs12998650;rs7569020;rs71443098	ENSG00000171103	1
6	2:29180000-29190000	2:29090000-29100000	8.05381e-14	HiC	Giusti-Rodriguez_et_al_2019	Adult_Cortex	intra	rs74175081;rs10197378;rs35244094	ENSG00000171103	1
8	2:75070000-75080000	2:74910000-74920000	2.30588e-12	HiC	Giusti-Rodriguez_et_al_2019	Adult_Cortex	intra	rs191474223	NA	0
8	2:75070000-75080000	2:74990000-75000000	1.55252e-13	HiC	Giusti-Rodriguez_et_al_2019	Adult_Cortex	intra	rs191474223	NA	0
8	2:75100000-75110000	2:74910000-74920000	1.22758e-51	HiC	Giusti-Rodriguez_et_al_2019	Adult_Cortex	intra	rs191456527;rs11680091	NA	0
8	2:75120000-75130000	2:74910000-74920000	7.58751e-16	HiC	Giusti-Rodriguez_et_al_2019	Adult_Cortex	intra	rs191393336	NA	0
12	2:172540000-172550000	2:172290000-172300000	1.59537e-11	HiC	Giusti-Rodriguez_et_al_2019	Adult_Cortex	intra	rs17614941	ENSG00000115827:ENSG00000123600	1
12	2:172840000-172850000	2:172740000-172750000	5.24824e-16	HiC	Giusti-Rodriguez_et_al_2019	Adult_Cortex	intra	rs79358018	NA	0
13	2:178260000-178270000	2:178200000-178210000	7.54059e-29	HiC	Giusti-Rodriguez_et_al_2019	Adult_Cortex	intra	rs78474413;rs75750814;rs16865203	NA	0
15	2:202980000-202990000	2:202510000-202520000	3.18794e-14	HiC	Giusti-Rodriguez_et_al_2019	Adult_Cortex	intra	rs72938565	NA	0
15	2:202980000-202990000	2:202640000-202650000	1.00484e-19	HiC	Giusti-Rodriguez_et_al_2019	Adult_Cortex	intra	rs72938565	ENSG00000003393	1
15	2:202980000-202990000	2:202890000-202900000	6.06403e-12	HiC	Giusti-Rodriguez_et_al_2019	Adult_Cortex	intra	rs72938565	ENSG00000155760	1
15	2:202980000-202990000	2:202900000-202910000	4.15747e-16	HiC	Giusti-Rodriguez_et_al_2019	Adult_Cortex	intra	rs72938565	NA	0
15	2:202980000-202990000	2:202930000-202940000	1.65213e-12	HiC	Giusti-Rodriguez_et_al_2019	Adult_Cortex	intra	rs72938565	ENSG00000182329	1
15	2:202980000-202990000	2:202940000-202950000	8.18563e-29	HiC	Giusti-Rodriguez_et_al_2019	Adult_Cortex	intra	rs72938565	NA	0
15	2:203030000-203040000	2:202120000-202130000	1.40586e-11	HiC	Giusti-Rodriguez_et_al_2019	Adult_Cortex	intra	rs72940545	NA	0
15	2:203030000-203040000	2:202510000-202520000	5.06801e-14	HiC	Giusti-Rodriguez_et_al_2019	Adult_Cortex	intra	rs72940545	NA	0
15	2:203030000-203040000	2:202640000-202650000	1.74219e-26	HiC	Giusti-Rodriguez_et_al_2019	Adult_Cortex	intra	rs72940545	ENSG00000003393	1
15	2:203030000-203040000	2:202900000-202910000	1.56206e-12	HiC	Giusti-Rodriguez_et_al_2019	Adult_Cortex	intra	rs72940545	NA	0
15	2:204660000-204670000	2:204200000-204210000	1.8856e-18	HiC	Giusti-Rodriguez_et_al_2019	Adult_Cortex	intra	rs72936506;rs72936508	NA	0
15	2:204660000-204670000	2:204390000-204400000	5.27117e-26	HiC	Giusti-Rodriguez_et_al_2019	Adult_Cortex	intra	rs72936506;rs72936508	ENSG00000173166	1
18	3:155860000-155870000	3:155750000-155760000	9.44103e-17	HiC	Giusti-Rodriguez_et_al_2019	Adult_Cortex	intra	rs7618820;rs4359773;rs4359774;rs4605502;rs4990252;rs9882088;rs4679761	ENSG00000169282	1
22	4:52910000-52920000	4:52730000-52740000	8.66568e-14	HiC	Giusti-Rodriguez_et_al_2019	Adult_Cortex	intra	rs547105511	NA	0
22	4:52910000-52920000	4:52750000-52760000	2.93871e-19	HiC	Giusti-Rodriguez_et_al_2019	Adult_Cortex	intra	rs547105511	NA	0
22	4:53600000-53610000	4:53520000-53530000	1.27023e-19	HiC	Giusti-Rodriguez_et_al_2019	Adult_Cortex	intra	rs533380086	ENSG00000109189	1
27	5:116300000-116310000	5:115880000-115890000	1.28315e-12	HiC	Giusti-Rodriguez_et_al_2019	Adult_Cortex	intra	rs188483121	NA	0
33	7:30950000-30960000	7:30830000-30840000	3.87956e-13	HiC	Giusti-Rodriguez_et_al_2019	Adult_Cortex	intra	rs539180142	NA	0
37	8:30660000-30670000	8:30510000-30520000	7.68227e-12	HiC	Giusti-Rodriguez_et_al_2019	Adult_Cortex	intra	rs189667742	ENSG00000197265	1
37	8:30660000-30670000	8:30570000-30580000	4.19565e-14	HiC	Giusti-Rodriguez_et_al_2019	Adult_Cortex	intra	rs189667742	NA	0
37	8:30660000-30670000	8:30590000-30600000	8.34499e-16	HiC	Giusti-Rodriguez_et_al_2019	Adult_Cortex	intra	rs189667742	NA	0
37	8:30660000-30670000	8:30600000-30610000	1.20109e-11	HiC	Giusti-Rodriguez_et_al_2019	Adult_Cortex	intra	rs189667742	NA	0
37	8:30660000-30670000	8:30630000-30640000	6.45994e-20	HiC	Giusti-Rodriguez_et_al_2019	Adult_Cortex	intra	rs189667742	NA	0
42	9:139010000-139020000	9:138740000-138750000	7.21849e-13	HiC	Giusti-Rodriguez_et_al_2019	Adult_Cortex	intra	rs573955597	NA	0
42	9:139010000-139020000	9:138890000-138900000	5.1295e-14	HiC	Giusti-Rodriguez_et_al_2019	Adult_Cortex	intra	rs573955597	NA	0
42	9:139010000-139020000	9:138980000-138990000	6.44311e-13	HiC	Giusti-Rodriguez_et_al_2019	Adult_Cortex	intra	rs573955597	ENSG00000148411	1
42	9:139430000-139440000	9:138740000-138750000	5.94255e-12	HiC	Giusti-Rodriguez_et_al_2019	Adult_Cortex	intra	rs560562226	NA	0
42	9:139430000-139440000	9:139130000-139140000	4.9784e-19	HiC	Giusti-Rodriguez_et_al_2019	Adult_Cortex	intra	rs560562226	ENSG00000165661	1
42	9:139430000-139440000	9:139380000-139390000	6.3527e-16	HiC	Giusti-Rodriguez_et_al_2019	Adult_Cortex	intra	rs560562226	NA	0
42	9:139700000-139710000	9:139300000-139310000	9.34515e-13	HiC	Giusti-Rodriguez_et_al_2019	Adult_Cortex	intra	rs558929770	ENSG00000165689:ENSG00000165688	1
42	9:139700000-139710000	9:139340000-139350000	1.6462e-19	HiC	Giusti-Rodriguez_et_al_2019	Adult_Cortex	intra	rs558929770	NA	0
42	9:139700000-139710000	9:139600000-139610000	1.47549e-29	HiC	Giusti-Rodriguez_et_al_2019	Adult_Cortex	intra	rs558929770	ENSG00000165716	1
42	9:139700000-139710000	9:139660000-139670000	8.36398e-20	HiC	Giusti-Rodriguez_et_al_2019	Adult_Cortex	intra	rs558929770	ENSG00000177984	1
42	9:139700000-139710000	9:139680000-139690000	3.12103e-35	HiC	Giusti-Rodriguez_et_al_2019	Adult_Cortex	intra	rs558929770	ENSG00000244187:ENSG00000272896	1
42	9:139950000-139960000	9:139680000-139690000	1.10926e-21	HiC	Giusti-Rodriguez_et_al_2019	Adult_Cortex	intra	rs572341085	ENSG00000244187:ENSG00000272896	1
42	9:139970000-139980000	9:139680000-139690000	9.1549e-15	HiC	Giusti-Rodriguez_et_al_2019	Adult_Cortex	intra	rs199583531	ENSG00000244187:ENSG00000272896	1
42	9:139990000-140000000	9:139600000-139610000	1.30172e-12	HiC	Giusti-Rodriguez_et_al_2019	Adult_Cortex	intra	rs528173801	ENSG00000165716	1
42	9:139990000-140000000	9:139780000-139790000	7.91545e-27	HiC	Giusti-Rodriguez_et_al_2019	Adult_Cortex	intra	rs528173801	NA	0
50	14:25520000-25530000	14:25290000-25300000	5.39298e-26	HiC	Giusti-Rodriguez_et_al_2019	Adult_Cortex	intra	rs1958381;rs1958383	NA	0
50	14:25520000-25530000	14:25310000-25320000	1.05655e-14	HiC	Giusti-Rodriguez_et_al_2019	Adult_Cortex	intra	rs1958381;rs1958383	NA	0
50	14:25520000-25530000	14:25440000-25450000	7.13703e-17	HiC	Giusti-Rodriguez_et_al_2019	Adult_Cortex	intra	rs1958381;rs1958383	NA	0
53	15:43010000-43020000	15:42800000-42810000	2.7059e-13	HiC	Giusti-Rodriguez_et_al_2019	Adult_Cortex	intra	rs28498538	NA	0
53	15:43030000-43040000	15:42800000-42810000	1.41516e-17	HiC	Giusti-Rodriguez_et_al_2019	Adult_Cortex	intra	rs116853892	NA	0
53	15:43210000-43220000	15:42220000-42230000	2.36314e-12	HiC	Giusti-Rodriguez_et_al_2019	Adult_Cortex	intra	rs28664053;rs28575571	NA	0
53	15:43210000-43220000	15:42570000-42580000	1.09066e-13	HiC	Giusti-Rodriguez_et_al_2019	Adult_Cortex	intra	rs28664053;rs28575571	NA	0
53	15:43210000-43220000	15:42840000-42850000	1.21426e-16	HiC	Giusti-Rodriguez_et_al_2019	Adult_Cortex	intra	rs28664053;rs28575571	ENSG00000180979:ENSG00000137814	1
53	15:43210000-43220000	15:42880000-42890000	4.74948e-15	HiC	Giusti-Rodriguez_et_al_2019	Adult_Cortex	intra	rs28664053;rs28575571	NA	0
53	15:43210000-43220000	15:42970000-42980000	6.14831e-40	HiC	Giusti-Rodriguez_et_al_2019	Adult_Cortex	intra	rs28664053;rs28575571	NA	0
53	15:43210000-43220000	15:43010000-43020000	3.85181e-19	HiC	Giusti-Rodriguez_et_al_2019	Adult_Cortex	intra	rs28664053;rs28575571	NA	0
53	15:43210000-43220000	15:43030000-43040000	1.15432e-28	HiC	Giusti-Rodriguez_et_al_2019	Adult_Cortex	intra	rs28664053;rs28575571	NA	0
53	15:43230000-43240000	15:42180000-42190000	8.44189e-16	HiC	Giusti-Rodriguez_et_al_2019	Adult_Cortex	intra	rs16957277	ENSG00000137877	1
53	15:43230000-43240000	15:42650000-42660000	3.89543e-12	HiC	Giusti-Rodriguez_et_al_2019	Adult_Cortex	intra	rs16957277	NA	0
53	15:43230000-43240000	15:42770000-42780000	1.57927e-11	HiC	Giusti-Rodriguez_et_al_2019	Adult_Cortex	intra	rs16957277	NA	0
53	15:43230000-43240000	15:42830000-42840000	5.85706e-19	HiC	Giusti-Rodriguez_et_al_2019	Adult_Cortex	intra	rs16957277	NA	0
53	15:43230000-43240000	15:42860000-42870000	3.14506e-19	HiC	Giusti-Rodriguez_et_al_2019	Adult_Cortex	intra	rs16957277	ENSG00000159433	1
53	15:43230000-43240000	15:42870000-42880000	1.27715e-15	HiC	Giusti-Rodriguez_et_al_2019	Adult_Cortex	intra	rs16957277	NA	0
53	15:43230000-43240000	15:43010000-43020000	3.99278e-33	HiC	Giusti-Rodriguez_et_al_2019	Adult_Cortex	intra	rs16957277	NA	0
53	15:43230000-43240000	15:43030000-43040000	1.48965e-17	HiC	Giusti-Rodriguez_et_al_2019	Adult_Cortex	intra	rs16957277	NA	0
53	15:43230000-43240000	15:43210000-43220000	3.2632e-80	HiC	Giusti-Rodriguez_et_al_2019	Adult_Cortex	intra	rs16957277	ENSG00000128881	1
53	15:43410000-43420000	15:42800000-42810000	1.78162e-12	HiC	Giusti-Rodriguez_et_al_2019	Adult_Cortex	intra	rs28691150	NA	0
53	15:43780000-43790000	15:43730000-43740000	2.39127e-66	HiC	Giusti-Rodriguez_et_al_2019	Adult_Cortex	intra	rs28717706	NA	0
53	15:44040000-44050000	15:43730000-43740000	9.55936e-29	HiC	Giusti-Rodriguez_et_al_2019	Adult_Cortex	intra	rs28653631	NA	0
53	15:44040000-44050000	15:43800000-43810000	1.68544e-12	HiC	Giusti-Rodriguez_et_al_2019	Adult_Cortex	intra	rs28653631	ENSG00000067369:ENSG00000166963	1
53	15:44040000-44050000	15:43930000-43940000	5.65125e-24	HiC	Giusti-Rodriguez_et_al_2019	Adult_Cortex	intra	rs28653631	NA	0
53	15:44070000-44080000	15:43730000-43740000	1.90838e-19	HiC	Giusti-Rodriguez_et_al_2019	Adult_Cortex	intra	rs116890066;rs28697876	NA	0
53	15:44070000-44080000	15:43930000-43940000	1.13639e-12	HiC	Giusti-Rodriguez_et_al_2019	Adult_Cortex	intra	rs116890066;rs28697876	NA	0
53	15:44070000-44080000	15:44040000-44050000	1.10897e-34	HiC	Giusti-Rodriguez_et_al_2019	Adult_Cortex	intra	rs116890066;rs28697876	NA	0
57	19:45560000-45570000	19:45450000-45460000	5.71818e-18	HiC	Giusti-Rodriguez_et_al_2019	Adult_Cortex	intra	rs112394906	ENSG00000267114:ENSG00000104853	1
57	19:45560000-45570000	19:45540000-45550000	1.08948e-62	HiC	Giusti-Rodriguez_et_al_2019	Adult_Cortex	intra	rs112394906	ENSG00000104859	1
2	1:89570000-89580000	1:89720000-89730000	1.96563e-19	HiC	Giusti-Rodriguez_et_al_2019	Fetal_Cortex	intra	rs41288375	NA	0
2	1:89570000-89580000	1:89730000-89740000	2.81784e-13	HiC	Giusti-Rodriguez_et_al_2019	Fetal_Cortex	intra	rs41288375	ENSG00000154451	1
2	1:89570000-89580000	1:89740000-89750000	1.63369e-20	HiC	Giusti-Rodriguez_et_al_2019	Fetal_Cortex	intra	rs41288375	NA	0
6	2:28970000-28980000	2:29090000-29100000	3.37468e-61	HiC	Giusti-Rodriguez_et_al_2019	Fetal_Cortex	intra	rs966250	ENSG00000171103	1
6	2:29090000-29100000	2:29110000-29120000	1.03307e-123	HiC	Giusti-Rodriguez_et_al_2019	Fetal_Cortex	intra	rs4665436;rs4233729;rs4666122;rs4563180;rs78997274;rs4638745;rs34611659;rs56178008;rs538613221;rs34921009;rs60617439	ENSG00000163811	1
6	2:28970000-28980000	2:29120000-29130000	2.8949e-15	HiC	Giusti-Rodriguez_et_al_2019	Fetal_Cortex	intra	rs966250	NA	0
6	2:29090000-29100000	2:29120000-29130000	1.72036e-71	HiC	Giusti-Rodriguez_et_al_2019	Fetal_Cortex	intra	rs4665436;rs4233729;rs4666122;rs4563180;rs78997274;rs4638745;rs34611659;rs56178008;rs538613221;rs34921009;rs60617439	NA	0
6	2:29090000-29100000	2:29180000-29190000	1.62857e-15	HiC	Giusti-Rodriguez_et_al_2019	Fetal_Cortex	intra	rs4665436;rs4233729;rs4666122;rs4563180;rs78997274;rs4638745;rs34611659;rs56178008;rs538613221;rs34921009;rs60617439	NA	0
6	2:29090000-29100000	2:29280000-29290000	5.5116e-17	HiC	Giusti-Rodriguez_et_al_2019	Fetal_Cortex	intra	rs4665436;rs4233729;rs4666122;rs4563180;rs78997274;rs4638745;rs34611659;rs56178008;rs538613221;rs34921009;rs60617439	NA	0
6	2:29180000-29190000	2:29280000-29290000	3.24312e-23	HiC	Giusti-Rodriguez_et_al_2019	Fetal_Cortex	intra	rs74175081;rs10197378;rs35244094	NA	0
6	2:29090000-29100000	2:29330000-29340000	3.92396e-18	HiC	Giusti-Rodriguez_et_al_2019	Fetal_Cortex	intra	rs4665436;rs4233729;rs4666122;rs4563180;rs78997274;rs4638745;rs34611659;rs56178008;rs538613221;rs34921009;rs60617439	NA	0
6	2:29180000-29190000	2:29330000-29340000	1.29894e-14	HiC	Giusti-Rodriguez_et_al_2019	Fetal_Cortex	intra	rs74175081;rs10197378;rs35244094	NA	0
6	2:29180000-29190000	2:29500000-29510000	1.25325e-11	HiC	Giusti-Rodriguez_et_al_2019	Fetal_Cortex	intra	rs74175081;rs10197378;rs35244094	NA	0
6	2:29090000-29100000	2:30030000-30040000	2.60646e-15	HiC	Giusti-Rodriguez_et_al_2019	Fetal_Cortex	intra	rs4665436;rs4233729;rs4666122;rs4563180;rs78997274;rs4638745;rs34611659;rs56178008;rs538613221;rs34921009;rs60617439	NA	0
6	2:29180000-29190000	2:30030000-30040000	1.51963e-14	HiC	Giusti-Rodriguez_et_al_2019	Fetal_Cortex	intra	rs74175081;rs10197378;rs35244094	NA	0
6	2:28970000-28980000	2:30370000-30380000	3.1148e-20	HiC	Giusti-Rodriguez_et_al_2019	Fetal_Cortex	intra	rs966250	ENSG00000119801	1
6	2:29090000-29100000	2:30370000-30380000	7.4448e-53	HiC	Giusti-Rodriguez_et_al_2019	Fetal_Cortex	intra	rs4665436;rs4233729;rs4666122;rs4563180;rs78997274;rs4638745;rs34611659;rs56178008;rs538613221;rs34921009;rs60617439	ENSG00000119801	1
6	2:29110000-29120000	2:30370000-30380000	1.03797e-27	HiC	Giusti-Rodriguez_et_al_2019	Fetal_Cortex	intra	rs28568362;rs11127192;rs13014379;rs112246861	ENSG00000119801	1
6	2:29120000-29130000	2:30370000-30380000	1.95037e-24	HiC	Giusti-Rodriguez_et_al_2019	Fetal_Cortex	intra	rs12989765;rs12998650;rs7569020;rs71443098	ENSG00000119801	1
6	2:29180000-29190000	2:30370000-30380000	4.49593e-17	HiC	Giusti-Rodriguez_et_al_2019	Fetal_Cortex	intra	rs74175081;rs10197378;rs35244094	ENSG00000119801	1
6	2:29090000-29100000	2:30450000-30460000	1.84148e-12	HiC	Giusti-Rodriguez_et_al_2019	Fetal_Cortex	intra	rs4665436;rs4233729;rs4666122;rs4563180;rs78997274;rs4638745;rs34611659;rs56178008;rs538613221;rs34921009;rs60617439	ENSG00000213626	1
12	2:172540000-172550000	2:172580000-172590000	4.19463e-12	HiC	Giusti-Rodriguez_et_al_2019	Fetal_Cortex	intra	rs17614941	NA	0
12	2:172570000-172580000	2:172740000-172750000	3.66137e-29	HiC	Giusti-Rodriguez_et_al_2019	Fetal_Cortex	intra	rs36082906	NA	0
12	2:172580000-172590000	2:172740000-172750000	3.28994e-35	HiC	Giusti-Rodriguez_et_al_2019	Fetal_Cortex	intra	rs2292816;rs35181611	NA	0
12	2:172570000-172580000	2:172770000-172780000	2.64409e-23	HiC	Giusti-Rodriguez_et_al_2019	Fetal_Cortex	intra	rs36082906	ENSG00000128708	1
12	2:172580000-172590000	2:172770000-172780000	1.07017e-17	HiC	Giusti-Rodriguez_et_al_2019	Fetal_Cortex	intra	rs2292816;rs35181611	ENSG00000128708	1
12	2:172740000-172750000	2:172770000-172780000	1.14113e-65	HiC	Giusti-Rodriguez_et_al_2019	Fetal_Cortex	intra	rs62182403	ENSG00000128708	1
12	2:172570000-172580000	2:172790000-172800000	2.5502e-16	HiC	Giusti-Rodriguez_et_al_2019	Fetal_Cortex	intra	rs36082906	NA	0
12	2:172740000-172750000	2:172790000-172800000	7.50763e-21	HiC	Giusti-Rodriguez_et_al_2019	Fetal_Cortex	intra	rs62182403	NA	0
12	2:172570000-172580000	2:172810000-172820000	6.99352e-14	HiC	Giusti-Rodriguez_et_al_2019	Fetal_Cortex	intra	rs36082906	NA	0
12	2:172540000-172550000	2:172920000-172930000	6.88379e-32	HiC	Giusti-Rodriguez_et_al_2019	Fetal_Cortex	intra	rs17614941	NA	0
12	2:172570000-172580000	2:172920000-172930000	8.38783e-54	HiC	Giusti-Rodriguez_et_al_2019	Fetal_Cortex	intra	rs36082906	NA	0
12	2:172580000-172590000	2:172920000-172930000	1.90503e-53	HiC	Giusti-Rodriguez_et_al_2019	Fetal_Cortex	intra	rs2292816;rs35181611	NA	0
12	2:172740000-172750000	2:172920000-172930000	1.0622e-55	HiC	Giusti-Rodriguez_et_al_2019	Fetal_Cortex	intra	rs62182403	NA	0
12	2:172810000-172820000	2:172920000-172930000	1.33114e-21	HiC	Giusti-Rodriguez_et_al_2019	Fetal_Cortex	intra	rs4280427;rs4280428	NA	0
12	2:172820000-172830000	2:172920000-172930000	7.67567e-42	HiC	Giusti-Rodriguez_et_al_2019	Fetal_Cortex	intra	rs11676438	NA	0
12	2:172570000-172580000	2:172930000-172940000	1.07469e-22	HiC	Giusti-Rodriguez_et_al_2019	Fetal_Cortex	intra	rs36082906	NA	0
12	2:172580000-172590000	2:172930000-172940000	1.64764e-18	HiC	Giusti-Rodriguez_et_al_2019	Fetal_Cortex	intra	rs2292816;rs35181611	NA	0
12	2:172740000-172750000	2:172930000-172940000	2.71883e-12	HiC	Giusti-Rodriguez_et_al_2019	Fetal_Cortex	intra	rs62182403	NA	0
12	2:172570000-172580000	2:172940000-172950000	7.55791e-19	HiC	Giusti-Rodriguez_et_al_2019	Fetal_Cortex	intra	rs36082906	ENSG00000144355	1
12	2:172580000-172590000	2:172940000-172950000	6.37715e-15	HiC	Giusti-Rodriguez_et_al_2019	Fetal_Cortex	intra	rs2292816;rs35181611	ENSG00000144355	1
12	2:172920000-172930000	2:172940000-172950000	7.73844e-54	HiC	Giusti-Rodriguez_et_al_2019	Fetal_Cortex	intra	rs35512483;rs788171;rs35220601;rs112154836;rs568821036;rs6725971	ENSG00000144355	1
12	2:172540000-172550000	2:172950000-172960000	6.61009e-15	HiC	Giusti-Rodriguez_et_al_2019	Fetal_Cortex	intra	rs17614941	NA	0
12	2:172570000-172580000	2:172950000-172960000	1.68168e-46	HiC	Giusti-Rodriguez_et_al_2019	Fetal_Cortex	intra	rs36082906	NA	0
12	2:172580000-172590000	2:172950000-172960000	3.59936e-41	HiC	Giusti-Rodriguez_et_al_2019	Fetal_Cortex	intra	rs2292816;rs35181611	NA	0
12	2:172740000-172750000	2:172950000-172960000	2.18369e-13	HiC	Giusti-Rodriguez_et_al_2019	Fetal_Cortex	intra	rs62182403	NA	0
12	2:172920000-172930000	2:172950000-172960000	1.14113e-65	HiC	Giusti-Rodriguez_et_al_2019	Fetal_Cortex	intra	rs35512483;rs788171;rs35220601;rs112154836;rs568821036;rs6725971	NA	0
12	2:172540000-172550000	2:172960000-172970000	1.2178e-38	HiC	Giusti-Rodriguez_et_al_2019	Fetal_Cortex	intra	rs17614941	ENSG00000115844	1
12	2:172570000-172580000	2:172960000-172970000	9.22369e-44	HiC	Giusti-Rodriguez_et_al_2019	Fetal_Cortex	intra	rs36082906	ENSG00000115844	1
12	2:172580000-172590000	2:172960000-172970000	5.69129e-31	HiC	Giusti-Rodriguez_et_al_2019	Fetal_Cortex	intra	rs2292816;rs35181611	ENSG00000115844	1
12	2:172740000-172750000	2:172960000-172970000	4.92833e-17	HiC	Giusti-Rodriguez_et_al_2019	Fetal_Cortex	intra	rs62182403	ENSG00000115844	1
12	2:172920000-172930000	2:172960000-172970000	4.37292e-62	HiC	Giusti-Rodriguez_et_al_2019	Fetal_Cortex	intra	rs35512483;rs788171;rs35220601;rs112154836;rs568821036;rs6725971	ENSG00000115844	1
12	2:172920000-172930000	2:173280000-173290000	3.8319e-17	HiC	Giusti-Rodriguez_et_al_2019	Fetal_Cortex	intra	rs35512483;rs788171;rs35220601;rs112154836;rs568821036;rs6725971	NA	0
12	2:172740000-172750000	2:173290000-173300000	2.7431e-12	HiC	Giusti-Rodriguez_et_al_2019	Fetal_Cortex	intra	rs62182403	ENSG00000091409	1
12	2:172920000-172930000	2:173290000-173300000	4.53364e-18	HiC	Giusti-Rodriguez_et_al_2019	Fetal_Cortex	intra	rs35512483;rs788171;rs35220601;rs112154836;rs568821036;rs6725971	ENSG00000091409	1
12	2:172920000-172930000	2:173410000-173420000	4.89721e-13	HiC	Giusti-Rodriguez_et_al_2019	Fetal_Cortex	intra	rs35512483;rs788171;rs35220601;rs112154836;rs568821036;rs6725971	ENSG00000152256	1
12	2:172920000-172930000	2:173420000-173430000	2.11254e-15	HiC	Giusti-Rodriguez_et_al_2019	Fetal_Cortex	intra	rs35512483;rs788171;rs35220601;rs112154836;rs568821036;rs6725971	ENSG00000152256	1
12	2:172920000-172930000	2:174210000-174220000	4.81008e-13	HiC	Giusti-Rodriguez_et_al_2019	Fetal_Cortex	intra	rs35512483;rs788171;rs35220601;rs112154836;rs568821036;rs6725971	ENSG00000144354	1
13	2:178260000-178270000	2:178460000-178470000	1.79646e-19	HiC	Giusti-Rodriguez_et_al_2019	Fetal_Cortex	intra	rs78474413;rs75750814;rs16865203	NA	0
13	2:178260000-178270000	2:178510000-178520000	3.26462e-26	HiC	Giusti-Rodriguez_et_al_2019	Fetal_Cortex	intra	rs78474413;rs75750814;rs16865203	NA	0
13	2:178260000-178270000	2:178620000-178630000	1.19005e-15	HiC	Giusti-Rodriguez_et_al_2019	Fetal_Cortex	intra	rs78474413;rs75750814;rs16865203	NA	0
15	2:202980000-202990000	2:203100000-203110000	1.27867e-11	HiC	Giusti-Rodriguez_et_al_2019	Fetal_Cortex	intra	rs72938565	ENSG00000116030:ENSG00000267889	1
15	2:202980000-202990000	2:203140000-203150000	1.50476e-12	HiC	Giusti-Rodriguez_et_al_2019	Fetal_Cortex	intra	rs72938565	NA	0
18	3:155800000-155810000	3:156010000-156020000	6.91797e-16	HiC	Giusti-Rodriguez_et_al_2019	Fetal_Cortex	intra	rs1906543;rs9789968	NA	0
19	3:159230000-159240000	3:159600000-159610000	5.53137e-14	HiC	Giusti-Rodriguez_et_al_2019	Fetal_Cortex	intra	rs150921465	NA	0
19	3:159230000-159240000	3:160090000-160100000	1.50705e-11	HiC	Giusti-Rodriguez_et_al_2019	Fetal_Cortex	intra	rs150921465	NA	0
22	4:52910000-52920000	4:52940000-52950000	5.1281e-17	HiC	Giusti-Rodriguez_et_al_2019	Fetal_Cortex	intra	rs547105511	NA	0
22	4:53510000-53520000	4:53730000-53740000	5.76297e-33	HiC	Giusti-Rodriguez_et_al_2019	Fetal_Cortex	intra	rs184648899	NA	0
22	4:52910000-52920000	4:54240000-54250000	1.86683e-15	HiC	Giusti-Rodriguez_et_al_2019	Fetal_Cortex	intra	rs547105511	ENSG00000145216	1
22	4:53510000-53520000	4:54240000-54250000	5.01105e-16	HiC	Giusti-Rodriguez_et_al_2019	Fetal_Cortex	intra	rs184648899	ENSG00000145216	1
22	4:53510000-53520000	4:54420000-54430000	7.29994e-16	HiC	Giusti-Rodriguez_et_al_2019	Fetal_Cortex	intra	rs184648899	NA	0
22	4:54390000-54400000	4:54420000-54430000	1.12571e-18	HiC	Giusti-Rodriguez_et_al_2019	Fetal_Cortex	intra	rs566912677	NA	0
33	7:30950000-30960000	7:31070000-31080000	2.60932e-15	HiC	Giusti-Rodriguez_et_al_2019	Fetal_Cortex	intra	rs539180142	NA	0
33	7:30950000-30960000	7:31110000-31120000	1.80286e-14	HiC	Giusti-Rodriguez_et_al_2019	Fetal_Cortex	intra	rs539180142	NA	0
33	7:31490000-31500000	7:31590000-31600000	1.255e-13	HiC	Giusti-Rodriguez_et_al_2019	Fetal_Cortex	intra	rs540915727	NA	0
33	7:31760000-31770000	7:32110000-32120000	1.91923e-18	HiC	Giusti-Rodriguez_et_al_2019	Fetal_Cortex	intra	rs551342867	NA	0
37	8:30660000-30670000	8:30830000-30840000	9.16206e-13	HiC	Giusti-Rodriguez_et_al_2019	Fetal_Cortex	intra	rs189667742	NA	0
42	9:139010000-139020000	9:139130000-139140000	2.01036e-12	HiC	Giusti-Rodriguez_et_al_2019	Fetal_Cortex	intra	rs573955597	ENSG00000165661	1
42	9:139430000-139440000	9:139500000-139510000	3.7631e-21	HiC	Giusti-Rodriguez_et_al_2019	Fetal_Cortex	intra	rs560562226	NA	0
42	9:139430000-139440000	9:139530000-139540000	4.27035e-12	HiC	Giusti-Rodriguez_et_al_2019	Fetal_Cortex	intra	rs560562226	NA	0
42	9:139430000-139440000	9:139600000-139610000	5.87809e-27	HiC	Giusti-Rodriguez_et_al_2019	Fetal_Cortex	intra	rs560562226	ENSG00000165716	1
42	9:139430000-139440000	9:139780000-139790000	1.63162e-11	HiC	Giusti-Rodriguez_et_al_2019	Fetal_Cortex	intra	rs560562226	NA	0
42	9:139700000-139710000	9:139780000-139790000	4.38536e-64	HiC	Giusti-Rodriguez_et_al_2019	Fetal_Cortex	intra	rs558929770	NA	0
42	9:139700000-139710000	9:139830000-139840000	4.64351e-13	HiC	Giusti-Rodriguez_et_al_2019	Fetal_Cortex	intra	rs558929770	ENSG00000159069:ENSG00000176919	1
42	9:139700000-139710000	9:139880000-139890000	3.1574e-46	HiC	Giusti-Rodriguez_et_al_2019	Fetal_Cortex	intra	rs558929770	ENSG00000148362	1
42	9:139700000-139710000	9:139990000-140000000	1.11003e-17	HiC	Giusti-Rodriguez_et_al_2019	Fetal_Cortex	intra	rs558929770	NA	0
42	9:139700000-139710000	9:140030000-140040000	6.41612e-12	HiC	Giusti-Rodriguez_et_al_2019	Fetal_Cortex	intra	rs558929770	ENSG00000176884	1
42	9:139700000-139710000	9:140060000-140070000	1.56488e-25	HiC	Giusti-Rodriguez_et_al_2019	Fetal_Cortex	intra	rs558929770	ENSG00000184709:ENSG00000185863	1
42	9:139990000-140000000	9:140060000-140070000	5.43185e-14	HiC	Giusti-Rodriguez_et_al_2019	Fetal_Cortex	intra	rs528173801	ENSG00000184709:ENSG00000185863	1
42	9:139700000-139710000	9:140080000-140090000	1.40839e-12	HiC	Giusti-Rodriguez_et_al_2019	Fetal_Cortex	intra	rs558929770	ENSG00000176248:ENSG00000176101	1
42	9:139700000-139710000	9:140100000-140110000	2.85046e-17	HiC	Giusti-Rodriguez_et_al_2019	Fetal_Cortex	intra	rs558929770	ENSG00000187713:ENSG00000188566	1
42	9:139700000-139710000	9:140330000-140340000	2.18466e-13	HiC	Giusti-Rodriguez_et_al_2019	Fetal_Cortex	intra	rs558929770	ENSG00000188833	1
44	10:108890000-108900000	10:108920000-108930000	1.82202e-11	HiC	Giusti-Rodriguez_et_al_2019	Fetal_Cortex	intra	rs7068120;rs7902080;rs11193211	ENSG00000108018	1
53	15:43030000-43040000	15:43070000-43080000	8.28712e-12	HiC	Giusti-Rodriguez_et_al_2019	Fetal_Cortex	intra	rs116853892	NA	0
53	15:43030000-43040000	15:43210000-43220000	1.85534e-22	HiC	Giusti-Rodriguez_et_al_2019	Fetal_Cortex	intra	rs116853892	ENSG00000128881	1
53	15:43210000-43220000	15:43780000-43790000	1.00048e-14	HiC	Giusti-Rodriguez_et_al_2019	Fetal_Cortex	intra	rs28664053;rs28575571	NA	0
53	15:43780000-43790000	15:43800000-43810000	1.60936e-27	HiC	Giusti-Rodriguez_et_al_2019	Fetal_Cortex	intra	rs28717706	ENSG00000067369:ENSG00000166963	1
53	15:43780000-43790000	15:44060000-44070000	2.43637e-15	HiC	Giusti-Rodriguez_et_al_2019	Fetal_Cortex	intra	rs28717706	ENSG00000140264:ENSG00000128886	1
53	15:44040000-44050000	15:44060000-44070000	4.72033e-131	HiC	Giusti-Rodriguez_et_al_2019	Fetal_Cortex	intra	rs28653631	ENSG00000140264:ENSG00000128886	1
53	15:44040000-44050000	15:44070000-44080000	9.29974e-49	HiC	Giusti-Rodriguez_et_al_2019	Fetal_Cortex	intra	rs28653631	ENSG00000268488	1
56	19:31560000-31570000	19:32820000-32830000	6.07809e-17	HiC	Giusti-Rodriguez_et_al_2019	Fetal_Cortex	intra	rs8101125;rs10500249	NA	0
56	19:31560000-31570000	19:32900000-32910000	8.15414e-26	HiC	Giusti-Rodriguez_et_al_2019	Fetal_Cortex	intra	rs8101125;rs10500249	NA	0
56	19:31560000-31570000	19:33060000-33070000	1.0322e-21	HiC	Giusti-Rodriguez_et_al_2019	Fetal_Cortex	intra	rs8101125;rs10500249	NA	0
2	1:89570000-89580000	1:89520000-89530000	2.82098e-18	HiC	Giusti-Rodriguez_et_al_2019	Fetal_Cortex	intra	rs41288375	NA	0
6	2:28970000-28980000	2:28600000-28610000	8.43032e-16	HiC	Giusti-Rodriguez_et_al_2019	Fetal_Cortex	intra	rs966250	NA	0
6	2:28970000-28980000	2:28780000-28790000	1.14901e-11	HiC	Giusti-Rodriguez_et_al_2019	Fetal_Cortex	intra	rs966250	NA	0
6	2:28970000-28980000	2:28840000-28850000	1.52411e-41	HiC	Giusti-Rodriguez_et_al_2019	Fetal_Cortex	intra	rs966250	NA	0
6	2:28970000-28980000	2:28880000-28890000	1.23829e-12	HiC	Giusti-Rodriguez_et_al_2019	Fetal_Cortex	intra	rs966250	NA	0
6	2:29090000-29100000	2:27540000-27550000	2.79475e-24	HiC	Giusti-Rodriguez_et_al_2019	Fetal_Cortex	intra	rs4665436;rs4233729;rs4666122;rs4563180;rs78997274;rs4638745;rs34611659;rs56178008;rs538613221;rs34921009;rs60617439	ENSG00000115204	1
6	2:29090000-29100000	2:27620000-27630000	1.04245e-22	HiC	Giusti-Rodriguez_et_al_2019	Fetal_Cortex	intra	rs4665436;rs4233729;rs4666122;rs4563180;rs78997274;rs4638745;rs34611659;rs56178008;rs538613221;rs34921009;rs60617439	NA	0
6	2:29090000-29100000	2:27840000-27850000	1.75763e-16	HiC	Giusti-Rodriguez_et_al_2019	Fetal_Cortex	intra	rs4665436;rs4233729;rs4666122;rs4563180;rs78997274;rs4638745;rs34611659;rs56178008;rs538613221;rs34921009;rs60617439	NA	0
6	2:29090000-29100000	2:27990000-28000000	2.61421e-19	HiC	Giusti-Rodriguez_et_al_2019	Fetal_Cortex	intra	rs4665436;rs4233729;rs4666122;rs4563180;rs78997274;rs4638745;rs34611659;rs56178008;rs538613221;rs34921009;rs60617439	ENSG00000243147	1
6	2:29090000-29100000	2:28600000-28610000	1.45931e-34	HiC	Giusti-Rodriguez_et_al_2019	Fetal_Cortex	intra	rs4665436;rs4233729;rs4666122;rs4563180;rs78997274;rs4638745;rs34611659;rs56178008;rs538613221;rs34921009;rs60617439	NA	0
6	2:29090000-29100000	2:28840000-28850000	9.49469e-29	HiC	Giusti-Rodriguez_et_al_2019	Fetal_Cortex	intra	rs4665436;rs4233729;rs4666122;rs4563180;rs78997274;rs4638745;rs34611659;rs56178008;rs538613221;rs34921009;rs60617439	NA	0
6	2:29090000-29100000	2:28880000-28890000	2.18369e-13	HiC	Giusti-Rodriguez_et_al_2019	Fetal_Cortex	intra	rs4665436;rs4233729;rs4666122;rs4563180;rs78997274;rs4638745;rs34611659;rs56178008;rs538613221;rs34921009;rs60617439	NA	0
6	2:29090000-29100000	2:28970000-28980000	3.37468e-61	HiC	Giusti-Rodriguez_et_al_2019	Fetal_Cortex	intra	rs4665436;rs4233729;rs4666122;rs4563180;rs78997274;rs4638745;rs34611659;rs56178008;rs538613221;rs34921009;rs60617439	ENSG00000213639	1
6	2:29110000-29120000	2:27990000-28000000	1.01862e-15	HiC	Giusti-Rodriguez_et_al_2019	Fetal_Cortex	intra	rs28568362;rs11127192;rs13014379;rs112246861	ENSG00000243147	1
6	2:29110000-29120000	2:29090000-29100000	1.03307e-123	HiC	Giusti-Rodriguez_et_al_2019	Fetal_Cortex	intra	rs28568362;rs11127192;rs13014379;rs112246861	ENSG00000171103	1
6	2:29120000-29130000	2:28600000-28610000	5.92737e-12	HiC	Giusti-Rodriguez_et_al_2019	Fetal_Cortex	intra	rs12989765;rs12998650;rs7569020;rs71443098	NA	0
6	2:29120000-29130000	2:28970000-28980000	2.8949e-15	HiC	Giusti-Rodriguez_et_al_2019	Fetal_Cortex	intra	rs12989765;rs12998650;rs7569020;rs71443098	ENSG00000213639	1
6	2:29120000-29130000	2:29090000-29100000	1.72036e-71	HiC	Giusti-Rodriguez_et_al_2019	Fetal_Cortex	intra	rs12989765;rs12998650;rs7569020;rs71443098	ENSG00000171103	1
6	2:29180000-29190000	2:29090000-29100000	1.62857e-15	HiC	Giusti-Rodriguez_et_al_2019	Fetal_Cortex	intra	rs74175081;rs10197378;rs35244094	ENSG00000171103	1
8	2:75070000-75080000	2:74700000-74710000	1.40214e-11	HiC	Giusti-Rodriguez_et_al_2019	Fetal_Cortex	intra	rs191474223	ENSG00000204822:ENSG00000115282	1
12	2:172580000-172590000	2:172540000-172550000	4.19463e-12	HiC	Giusti-Rodriguez_et_al_2019	Fetal_Cortex	intra	rs2292816;rs35181611	ENSG00000077380	1
12	2:172740000-172750000	2:172570000-172580000	3.66137e-29	HiC	Giusti-Rodriguez_et_al_2019	Fetal_Cortex	intra	rs62182403	NA	0
12	2:172740000-172750000	2:172580000-172590000	3.28994e-35	HiC	Giusti-Rodriguez_et_al_2019	Fetal_Cortex	intra	rs62182403	NA	0
12	2:172810000-172820000	2:172570000-172580000	6.99352e-14	HiC	Giusti-Rodriguez_et_al_2019	Fetal_Cortex	intra	rs4280427;rs4280428	NA	0
12	2:172810000-172820000	2:172790000-172800000	7.89286e-15	HiC	Giusti-Rodriguez_et_al_2019	Fetal_Cortex	intra	rs4280427;rs4280428	NA	0
12	2:172920000-172930000	2:171630000-171640000	7.75913e-15	HiC	Giusti-Rodriguez_et_al_2019	Fetal_Cortex	intra	rs35512483;rs788171;rs35220601;rs112154836;rs568821036;rs6725971	NA	0
12	2:172920000-172930000	2:171680000-171690000	5.82401e-12	HiC	Giusti-Rodriguez_et_al_2019	Fetal_Cortex	intra	rs35512483;rs788171;rs35220601;rs112154836;rs568821036;rs6725971	NA	0
12	2:172920000-172930000	2:171700000-171710000	1.73632e-14	HiC	Giusti-Rodriguez_et_al_2019	Fetal_Cortex	intra	rs35512483;rs788171;rs35220601;rs112154836;rs568821036;rs6725971	NA	0
12	2:172920000-172930000	2:171820000-171830000	8.00565e-14	HiC	Giusti-Rodriguez_et_al_2019	Fetal_Cortex	intra	rs35512483;rs788171;rs35220601;rs112154836;rs568821036;rs6725971	NA	0
12	2:172920000-172930000	2:172170000-172180000	1.28686e-13	HiC	Giusti-Rodriguez_et_al_2019	Fetal_Cortex	intra	rs35512483;rs788171;rs35220601;rs112154836;rs568821036;rs6725971	NA	0
12	2:172920000-172930000	2:172260000-172270000	2.8665e-14	HiC	Giusti-Rodriguez_et_al_2019	Fetal_Cortex	intra	rs35512483;rs788171;rs35220601;rs112154836;rs568821036;rs6725971	NA	0
12	2:172920000-172930000	2:172540000-172550000	6.88379e-32	HiC	Giusti-Rodriguez_et_al_2019	Fetal_Cortex	intra	rs35512483;rs788171;rs35220601;rs112154836;rs568821036;rs6725971	ENSG00000077380	1
12	2:172920000-172930000	2:172570000-172580000	8.38783e-54	HiC	Giusti-Rodriguez_et_al_2019	Fetal_Cortex	intra	rs35512483;rs788171;rs35220601;rs112154836;rs568821036;rs6725971	NA	0
12	2:172920000-172930000	2:172580000-172590000	1.90503e-53	HiC	Giusti-Rodriguez_et_al_2019	Fetal_Cortex	intra	rs35512483;rs788171;rs35220601;rs112154836;rs568821036;rs6725971	NA	0
12	2:172920000-172930000	2:172740000-172750000	1.0622e-55	HiC	Giusti-Rodriguez_et_al_2019	Fetal_Cortex	intra	rs35512483;rs788171;rs35220601;rs112154836;rs568821036;rs6725971	NA	0
12	2:172920000-172930000	2:172750000-172760000	2.18672e-33	HiC	Giusti-Rodriguez_et_al_2019	Fetal_Cortex	intra	rs35512483;rs788171;rs35220601;rs112154836;rs568821036;rs6725971	NA	0
12	2:172920000-172930000	2:172770000-172780000	2.51436e-41	HiC	Giusti-Rodriguez_et_al_2019	Fetal_Cortex	intra	rs35512483;rs788171;rs35220601;rs112154836;rs568821036;rs6725971	ENSG00000128708	1
12	2:172920000-172930000	2:172790000-172800000	6.97811e-26	HiC	Giusti-Rodriguez_et_al_2019	Fetal_Cortex	intra	rs35512483;rs788171;rs35220601;rs112154836;rs568821036;rs6725971	NA	0
12	2:172920000-172930000	2:172810000-172820000	1.33114e-21	HiC	Giusti-Rodriguez_et_al_2019	Fetal_Cortex	intra	rs35512483;rs788171;rs35220601;rs112154836;rs568821036;rs6725971	NA	0
12	2:172920000-172930000	2:172820000-172830000	7.67567e-42	HiC	Giusti-Rodriguez_et_al_2019	Fetal_Cortex	intra	rs35512483;rs788171;rs35220601;rs112154836;rs568821036;rs6725971	NA	0
13	2:178260000-178270000	2:178070000-178080000	1.3649e-15	HiC	Giusti-Rodriguez_et_al_2019	Fetal_Cortex	intra	rs78474413;rs75750814;rs16865203	ENSG00000170144	1
13	2:178260000-178270000	2:178130000-178140000	1.28277e-16	HiC	Giusti-Rodriguez_et_al_2019	Fetal_Cortex	intra	rs78474413;rs75750814;rs16865203	NA	0
13	2:178460000-178470000	2:178130000-178140000	3.33451e-15	HiC	Giusti-Rodriguez_et_al_2019	Fetal_Cortex	intra	rs10497500;rs16865433	NA	0
13	2:178460000-178470000	2:178260000-178270000	1.79646e-19	HiC	Giusti-Rodriguez_et_al_2019	Fetal_Cortex	intra	rs10497500;rs16865433	NA	0
15	2:202980000-202990000	2:202510000-202520000	3.93901e-45	HiC	Giusti-Rodriguez_et_al_2019	Fetal_Cortex	intra	rs72938565	NA	0
15	2:202980000-202990000	2:202620000-202630000	1.11624e-18	HiC	Giusti-Rodriguez_et_al_2019	Fetal_Cortex	intra	rs72938565	NA	0
15	2:202980000-202990000	2:202640000-202650000	9.26248e-59	HiC	Giusti-Rodriguez_et_al_2019	Fetal_Cortex	intra	rs72938565	ENSG00000003393	1
15	2:202980000-202990000	2:202890000-202900000	4.07392e-16	HiC	Giusti-Rodriguez_et_al_2019	Fetal_Cortex	intra	rs72938565	ENSG00000155760	1
15	2:202980000-202990000	2:202900000-202910000	7.63724e-106	HiC	Giusti-Rodriguez_et_al_2019	Fetal_Cortex	intra	rs72938565	NA	0
15	2:202980000-202990000	2:202930000-202940000	1.85592e-28	HiC	Giusti-Rodriguez_et_al_2019	Fetal_Cortex	intra	rs72938565	ENSG00000182329	1
15	2:202980000-202990000	2:202940000-202950000	3.6204e-57	HiC	Giusti-Rodriguez_et_al_2019	Fetal_Cortex	intra	rs72938565	NA	0
15	2:203030000-203040000	2:202510000-202520000	6.4412e-51	HiC	Giusti-Rodriguez_et_al_2019	Fetal_Cortex	intra	rs72940545	NA	0
15	2:203030000-203040000	2:202620000-202630000	1.5977e-24	HiC	Giusti-Rodriguez_et_al_2019	Fetal_Cortex	intra	rs72940545	NA	0
15	2:203030000-203040000	2:202640000-202650000	9.35797e-43	HiC	Giusti-Rodriguez_et_al_2019	Fetal_Cortex	intra	rs72940545	ENSG00000003393	1
15	2:203030000-203040000	2:202900000-202910000	1.19557e-26	HiC	Giusti-Rodriguez_et_al_2019	Fetal_Cortex	intra	rs72940545	NA	0
15	2:203030000-203040000	2:202940000-202950000	4.38768e-12	HiC	Giusti-Rodriguez_et_al_2019	Fetal_Cortex	intra	rs72940545	NA	0
18	3:155800000-155810000	3:155750000-155760000	1.3265e-35	HiC	Giusti-Rodriguez_et_al_2019	Fetal_Cortex	intra	rs1906543;rs9789968	ENSG00000169282	1
18	3:155810000-155820000	3:155750000-155760000	1.19167e-15	HiC	Giusti-Rodriguez_et_al_2019	Fetal_Cortex	intra	rs7652981;rs13078555	ENSG00000169282	1
19	3:159230000-159240000	3:158360000-158370000	1.27835e-11	HiC	Giusti-Rodriguez_et_al_2019	Fetal_Cortex	intra	rs150921465	ENSG00000168827	1
19	3:159230000-159240000	3:158520000-158530000	6.94998e-12	HiC	Giusti-Rodriguez_et_al_2019	Fetal_Cortex	intra	rs150921465	NA	0
22	4:52910000-52920000	4:52730000-52740000	1.88498e-12	HiC	Giusti-Rodriguez_et_al_2019	Fetal_Cortex	intra	rs547105511	NA	0
22	4:53510000-53520000	4:53480000-53490000	6.7712e-15	HiC	Giusti-Rodriguez_et_al_2019	Fetal_Cortex	intra	rs184648899	NA	0
31	6:21760000-21770000	6:20530000-20540000	1.70375e-24	HiC	Giusti-Rodriguez_et_al_2019	Fetal_Cortex	intra	rs9356782;rs6456448;rs2328616	ENSG00000145996	1
31	6:21770000-21780000	6:20530000-20540000	1.72964e-22	HiC	Giusti-Rodriguez_et_al_2019	Fetal_Cortex	intra	rs4710984;rs4710986;rs13197267;rs145775672;rs35909500;rs66672851	ENSG00000145996	1
31	6:21770000-21780000	6:21590000-21600000	6.79751e-12	HiC	Giusti-Rodriguez_et_al_2019	Fetal_Cortex	intra	rs4710984;rs4710986;rs13197267;rs145775672;rs35909500;rs66672851	ENSG00000124766	1
31	6:21780000-21790000	6:20530000-20540000	1.23098e-24	HiC	Giusti-Rodriguez_et_al_2019	Fetal_Cortex	intra	rs3761984;rs7761394;rs6938261;rs6938710;rs5874831;rs1971462;rs67131934;rs9368346	ENSG00000145996	1
33	7:30950000-30960000	7:30830000-30840000	5.21806e-20	HiC	Giusti-Rodriguez_et_al_2019	Fetal_Cortex	intra	rs539180142	NA	0
33	7:31490000-31500000	7:31380000-31390000	1.08154e-12	HiC	Giusti-Rodriguez_et_al_2019	Fetal_Cortex	intra	rs540915727	ENSG00000164600	1
33	7:31760000-31770000	7:31020000-31030000	1.00023e-27	HiC	Giusti-Rodriguez_et_al_2019	Fetal_Cortex	intra	rs551342867	NA	0
33	7:31760000-31770000	7:31730000-31740000	1.19334e-19	HiC	Giusti-Rodriguez_et_al_2019	Fetal_Cortex	intra	rs551342867	NA	0
37	8:30660000-30670000	8:30030000-30040000	4.29875e-19	HiC	Giusti-Rodriguez_et_al_2019	Fetal_Cortex	intra	rs189667742	NA	0
37	8:30660000-30670000	8:30500000-30510000	2.55029e-16	HiC	Giusti-Rodriguez_et_al_2019	Fetal_Cortex	intra	rs189667742	NA	0
37	8:30660000-30670000	8:30600000-30610000	5.81355e-14	HiC	Giusti-Rodriguez_et_al_2019	Fetal_Cortex	intra	rs189667742	NA	0
42	9:139010000-139020000	9:138890000-138900000	3.99457e-16	HiC	Giusti-Rodriguez_et_al_2019	Fetal_Cortex	intra	rs573955597	NA	0
42	9:139700000-139710000	9:139130000-139140000	1.30353e-16	HiC	Giusti-Rodriguez_et_al_2019	Fetal_Cortex	intra	rs558929770	ENSG00000165661	1
42	9:139700000-139710000	9:139600000-139610000	1.42482e-32	HiC	Giusti-Rodriguez_et_al_2019	Fetal_Cortex	intra	rs558929770	ENSG00000165716	1
42	9:139700000-139710000	9:139680000-139690000	1.54327e-36	HiC	Giusti-Rodriguez_et_al_2019	Fetal_Cortex	intra	rs558929770	ENSG00000244187:ENSG00000272896	1
42	9:139990000-140000000	9:139700000-139710000	1.11003e-17	HiC	Giusti-Rodriguez_et_al_2019	Fetal_Cortex	intra	rs528173801	ENSG00000196642	1
42	9:139990000-140000000	9:139780000-139790000	3.5675e-12	HiC	Giusti-Rodriguez_et_al_2019	Fetal_Cortex	intra	rs528173801	NA	0
45	12:13460000-13470000	12:13360000-13370000	6.01609e-13	HiC	Giusti-Rodriguez_et_al_2019	Fetal_Cortex	intra	rs10845746	NA	0
50	14:25480000-25490000	14:25290000-25300000	2.09002e-18	HiC	Giusti-Rodriguez_et_al_2019	Fetal_Cortex	intra	rs1952499	NA	0
50	14:25480000-25490000	14:25440000-25450000	7.55493e-33	HiC	Giusti-Rodriguez_et_al_2019	Fetal_Cortex	intra	rs1952499	NA	0
53	15:43210000-43220000	15:42570000-42580000	5.3523e-14	HiC	Giusti-Rodriguez_et_al_2019	Fetal_Cortex	intra	rs28664053;rs28575571	NA	0
53	15:43210000-43220000	15:43030000-43040000	1.85534e-22	HiC	Giusti-Rodriguez_et_al_2019	Fetal_Cortex	intra	rs28664053;rs28575571	NA	0
53	15:43210000-43220000	15:43070000-43080000	2.92671e-31	HiC	Giusti-Rodriguez_et_al_2019	Fetal_Cortex	intra	rs28664053;rs28575571	NA	0
53	15:43410000-43420000	15:41610000-41620000	1.23037e-12	HiC	Giusti-Rodriguez_et_al_2019	Fetal_Cortex	intra	rs28691150	NA	0
53	15:43780000-43790000	15:43210000-43220000	1.00048e-14	HiC	Giusti-Rodriguez_et_al_2019	Fetal_Cortex	intra	rs28717706	ENSG00000128881	1
53	15:44070000-44080000	15:44040000-44050000	9.29974e-49	HiC	Giusti-Rodriguez_et_al_2019	Fetal_Cortex	intra	rs116890066;rs28697876	NA	0
56	19:31560000-31570000	19:30090000-30100000	1.3465e-12	HiC	Giusti-Rodriguez_et_al_2019	Fetal_Cortex	intra	rs8101125;rs10500249	ENSG00000105171	1
31	6:21720001-21760000	6:21960001-22000000	1.01738e-08	HiC	GSE87112	Adrenal	intra	rs35564700;rs35592428;rs840985;rs840986;rs840987;rs840990;rs840991;rs840992;rs840993;rs840994;rs11297926;rs840995;rs840996;rs549012347;rs1322884;rs1322886;rs11390436;rs6456445;rs35748388	NA	0
37	8:30360001-30400000	8:30400001-30440000	1.92183e-09	HiC	GSE87112	Adrenal	intra	rs148779790	NA	0
52	15:38280001-38320000	15:38640001-38680000	1.48939e-09	HiC	GSE87112	Adrenal	intra	rs549138354	NA	0
56	19:31440001-31480000	19:32000001-32040000	8.66132e-07	HiC	GSE87112	Adrenal	intra	rs183245;rs16964905;rs10408529;rs10408383;rs11879702;rs10418326;rs28538702;rs16964918;rs10426656;rs11879246	NA	0
16	3:43520001-43560000	3:43240001-43280000	1.55921e-07	HiC	GSE87112	Adrenal	intra	rs140969448	NA	0
37	8:30360001-30400000	8:30040001-30080000	1.9575e-09	HiC	GSE87112	Adrenal	intra	rs148779790	NA	0
1	1:88240001-88280000	1:88360001-88400000	7.86572e-11	HiC	GSE87112	Aorta	intra	rs146728934;rs142728529	NA	0
1	1:88240001-88280000	1:88400001-88440000	2.0569e-10	HiC	GSE87112	Aorta	intra	rs146728934;rs142728529	NA	0
1	1:88240001-88280000	1:88480001-88520000	2.5544e-10	HiC	GSE87112	Aorta	intra	rs146728934;rs142728529	NA	0
2	1:89440001-89480000	1:89560001-89600000	2.80679e-14	HiC	GSE87112	Aorta	intra	rs144182058	NA	0
2	1:89440001-89480000	1:89760001-89800000	4.67159e-08	HiC	GSE87112	Aorta	intra	rs144182058	NA	0
2	1:89440001-89480000	1:89880001-89920000	5.06363e-08	HiC	GSE87112	Aorta	intra	rs144182058	NA	0
2	1:89520001-89560000	1:89560001-89600000	1.02106e-11	HiC	GSE87112	Aorta	intra	rs147631135	NA	0
2	1:89520001-89560000	1:89800001-89840000	4.53993e-07	HiC	GSE87112	Aorta	intra	rs147631135	ENSG00000183347	1
2	1:89560001-89600000	1:89640001-89680000	1.72527e-12	HiC	GSE87112	Aorta	intra	rs41288375	ENSG00000213512:ENSG00000162654	1
2	1:89560001-89600000	1:89720001-89760000	3.89736e-18	HiC	GSE87112	Aorta	intra	rs41288375	ENSG00000154451	1
2	1:89560001-89600000	1:89760001-89800000	1.52281e-08	HiC	GSE87112	Aorta	intra	rs41288375	NA	0
2	1:89560001-89600000	1:89800001-89840000	8.53908e-13	HiC	GSE87112	Aorta	intra	rs41288375	ENSG00000183347	1
2	1:89560001-89600000	1:90040001-90080000	4.08412e-07	HiC	GSE87112	Aorta	intra	rs41288375	NA	0
3	1:96040001-96080000	1:96120001-96160000	8.9594e-09	HiC	GSE87112	Aorta	intra	rs111695916	NA	0
6	2:29120001-29160000	2:29400001-29440000	1.16572e-15	HiC	GSE87112	Aorta	intra	rs12989765;rs12998650;rs7569020;rs71443098;rs7593028;rs7567639;rs7584370;rs9677133;rs11433310;rs9678533;rs13426929;rs6739354;rs34588907;rs200355684;rs6729601;rs6715296;rs6730523;rs4666130;rs12714250;rs68025883;rs13007798;rs34231148;rs34564767;rs11676658;rs6755185;rs34113296	NA	0
6	2:29160001-29200000	2:29400001-29440000	5.30575e-13	HiC	GSE87112	Aorta	intra	rs11127194;rs7423135;rs35937475;rs4413120;rs6757653;rs6757902;rs13009624;rs4666145;rs34262135;rs6760824;rs6717571;rs35065755;rs74175081;rs10197378;rs35244094;rs4666153;rs6547899;rs7569310;rs3936096;rs4666154;rs66875689	NA	0
7	2:46320001-46360000	2:46600001-46640000	4.25659e-09	HiC	GSE87112	Aorta	intra	rs17034557	NA	0
9	2:140000001-140040000	2:141600001-141640000	2.38703e-08	HiC	GSE87112	Aorta	intra	rs191090565	NA	0
9	2:140040001-140080000	2:142280001-142320000	2.06673e-07	HiC	GSE87112	Aorta	intra	rs193016032	NA	0
9	2:140040001-140080000	2:142600001-142640000	6.27092e-09	HiC	GSE87112	Aorta	intra	rs193016032	NA	0
9	2:140320001-140360000	2:141600001-141640000	1.2382e-08	HiC	GSE87112	Aorta	intra	rs185672187	NA	0
12	2:172520001-172560000	2:172920001-172960000	6.37065e-15	HiC	GSE87112	Aorta	intra	rs1028127;rs12998411;rs12052995;rs17614941;rs34242651;rs62184165	ENSG00000144355	1
12	2:172560001-172600000	2:172600001-172640000	9.30501e-14	HiC	GSE87112	Aorta	intra	rs34531723;rs12997093;rs10930491;rs36082906;rs2292816;rs35181611	NA	0
12	2:172640001-172680000	2:172920001-172960000	1.82285e-11	HiC	GSE87112	Aorta	intra	rs3770458;rs35854151;rs17581284;rs55908841	ENSG00000144355	1
12	2:172800001-172840000	2:172920001-172960000	6.80467e-07	HiC	GSE87112	Aorta	intra	rs36067235;rs4280427;rs4280428;rs11676438;rs62183766;rs62183769;rs62183770	ENSG00000144355	1
13	2:178200001-178240000	2:178280001-178320000	1.25624e-07	HiC	GSE87112	Aorta	intra	rs35635511	NA	0
13	2:178200001-178240000	2:178360001-178400000	3.85126e-07	HiC	GSE87112	Aorta	intra	rs35635511	NA	0
13	2:178200001-178240000	2:178440001-178480000	1.51842e-07	HiC	GSE87112	Aorta	intra	rs35635511	NA	0
13	2:178200001-178240000	2:178560001-178600000	1.07607e-08	HiC	GSE87112	Aorta	intra	rs35635511	NA	0
13	2:178200001-178240000	2:178600001-178640000	2.43527e-14	HiC	GSE87112	Aorta	intra	rs35635511	NA	0
13	2:178240001-178280000	2:178280001-178320000	9.15901e-09	HiC	GSE87112	Aorta	intra	rs58483300;rs56942680;rs113671272;rs58355594;rs60733259;rs78474413;rs75750814;rs16865203;rs10497508;rs78896911;rs111517395;rs75274369;rs16865216	NA	0
13	2:178280001-178320000	2:178560001-178600000	1.19095e-08	HiC	GSE87112	Aorta	intra	rs16865229;rs59111239;rs575706361;rs546147601;rs57273542;rs60670838;rs75009326;rs76827775;rs3770002;rs58821141;rs78619963;rs57427782	NA	0
13	2:178280001-178320000	2:178600001-178640000	9.69937e-09	HiC	GSE87112	Aorta	intra	rs16865229;rs59111239;rs575706361;rs546147601;rs57273542;rs60670838;rs75009326;rs76827775;rs3770002;rs58821141;rs78619963;rs57427782	NA	0
13	2:178360001-178400000	2:178560001-178600000	1.13174e-07	HiC	GSE87112	Aorta	intra	rs59421055;rs146068136;rs79713010;rs112246420;rs2364853;rs5001527;rs60642012;rs10497502;rs75598250;rs78992549;rs150816615;rs12615367;rs12616093;rs16865328;rs76542912;rs16865331;rs75378474;rs77422409;rs111237427	NA	0
14	2:193480001-193520000	2:193640001-193680000	3.85126e-07	HiC	GSE87112	Aorta	intra	rs146542960	NA	0
14	2:193640001-193680000	2:193720001-193760000	1.25624e-07	HiC	GSE87112	Aorta	intra	rs78202702	NA	0
14	2:193640001-193680000	2:194520001-194560000	5.39719e-07	HiC	GSE87112	Aorta	intra	rs78202702	NA	0
14	2:194520001-194560000	2:194680001-194720000	1.16572e-15	HiC	GSE87112	Aorta	intra	rs192050107;rs191254602	NA	0
14	2:194520001-194560000	2:194760001-194800000	5.30575e-13	HiC	GSE87112	Aorta	intra	rs192050107;rs191254602	NA	0
14	2:194520001-194560000	2:194840001-194880000	2.08481e-07	HiC	GSE87112	Aorta	intra	rs192050107;rs191254602	NA	0
14	2:194680001-194720000	2:194720001-194760000	5.53474e-12	HiC	GSE87112	Aorta	intra	rs184034383	NA	0
14	2:194680001-194720000	2:194760001-194800000	3.6381e-16	HiC	GSE87112	Aorta	intra	rs184034383	NA	0
14	2:194680001-194720000	2:194840001-194880000	2.7546e-13	HiC	GSE87112	Aorta	intra	rs184034383	NA	0
14	2:194680001-194720000	2:194880001-194920000	4.55518e-08	HiC	GSE87112	Aorta	intra	rs184034383	NA	0
14	2:194720001-194760000	2:194760001-194800000	1.11797e-12	HiC	GSE87112	Aorta	intra	rs182707619	NA	0
15	2:203440001-203480000	2:203480001-203520000	7.00386e-08	HiC	GSE87112	Aorta	intra	rs17271428;rs72926944	ENSG00000138439	1
15	2:203440001-203480000	2:203760001-203800000	2.7899e-08	HiC	GSE87112	Aorta	intra	rs17271428;rs72926944	ENSG00000138380	1
15	2:203440001-203480000	2:204280001-204320000	1.75936e-09	HiC	GSE87112	Aorta	intra	rs17271428;rs72926944	NA	0
15	2:203440001-203480000	2:204320001-204360000	4.19951e-08	HiC	GSE87112	Aorta	intra	rs17271428;rs72926944	NA	0
15	2:203440001-203480000	2:204640001-204680000	1.69311e-07	HiC	GSE87112	Aorta	intra	rs17271428;rs72926944	NA	0
15	2:203440001-203480000	2:204720001-204760000	2.29687e-07	HiC	GSE87112	Aorta	intra	rs17271428;rs72926944	ENSG00000163599	1
15	2:204280001-204320000	2:204320001-204360000	3.58089e-08	HiC	GSE87112	Aorta	intra	rs551087599	NA	0
15	2:204280001-204320000	2:204640001-204680000	1.17022e-09	HiC	GSE87112	Aorta	intra	rs551087599	NA	0
15	2:204280001-204320000	2:204720001-204760000	9.00217e-11	HiC	GSE87112	Aorta	intra	rs551087599	ENSG00000163599	1
15	2:204280001-204320000	2:204760001-204800000	3.20671e-13	HiC	GSE87112	Aorta	intra	rs551087599	NA	0
15	2:204360001-204400000	2:204520001-204560000	1.14945e-16	HiC	GSE87112	Aorta	intra	rs182310621;rs543616855	NA	0
15	2:204360001-204400000	2:204560001-204600000	1.83764e-08	HiC	GSE87112	Aorta	intra	rs182310621;rs543616855	ENSG00000178562	1
15	2:204360001-204400000	2:204600001-204640000	3.09164e-09	HiC	GSE87112	Aorta	intra	rs182310621;rs543616855	NA	0
15	2:204360001-204400000	2:204640001-204680000	1.37886e-18	HiC	GSE87112	Aorta	intra	rs182310621;rs543616855	NA	0
15	2:204360001-204400000	2:204720001-204760000	3.79922e-10	HiC	GSE87112	Aorta	intra	rs182310621;rs543616855	ENSG00000163599	1
15	2:204600001-204640000	2:204640001-204680000	2.2388e-09	HiC	GSE87112	Aorta	intra	rs55862655	NA	0
15	2:204640001-204680000	2:204760001-204800000	3.05534e-08	HiC	GSE87112	Aorta	intra	rs72936506;rs72936508	NA	0
15	2:204720001-204760000	2:204760001-204800000	4.56918e-09	HiC	GSE87112	Aorta	intra	rs56045000	NA	0
15	2:204720001-204760000	2:204880001-204920000	3.05534e-08	HiC	GSE87112	Aorta	intra	rs56045000	NA	0
15	2:204840001-204880000	2:204880001-204920000	2.14573e-13	HiC	GSE87112	Aorta	intra	rs556180146	NA	0
15	2:204840001-204880000	2:206400001-206440000	3.41437e-14	HiC	GSE87112	Aorta	intra	rs556180146	NA	0
15	2:204840001-204880000	2:206520001-206560000	6.49114e-11	HiC	GSE87112	Aorta	intra	rs556180146	ENSG00000118257	1
15	2:204880001-204920000	2:204920001-204960000	1.84702e-08	HiC	GSE87112	Aorta	intra	rs72945228	NA	0
15	2:204880001-204920000	2:204960001-205000000	6.66459e-15	HiC	GSE87112	Aorta	intra	rs72945228	NA	0
15	2:204880001-204920000	2:205000001-205040000	6.76943e-13	HiC	GSE87112	Aorta	intra	rs72945228	NA	0
15	2:204880001-204920000	2:205120001-205160000	4.4478e-15	HiC	GSE87112	Aorta	intra	rs72945228	NA	0
15	2:204880001-204920000	2:205760001-205800000	5.39719e-07	HiC	GSE87112	Aorta	intra	rs72945228	NA	0
15	2:204880001-204920000	2:206000001-206040000	1.38933e-07	HiC	GSE87112	Aorta	intra	rs72945228	NA	0
15	2:204880001-204920000	2:206080001-206120000	9.7055e-11	HiC	GSE87112	Aorta	intra	rs72945228	NA	0
15	2:204880001-204920000	2:206240001-206280000	1.8417e-08	HiC	GSE87112	Aorta	intra	rs72945228	NA	0
15	2:204880001-204920000	2:206320001-206360000	6.28182e-09	HiC	GSE87112	Aorta	intra	rs72945228	NA	0
15	2:204880001-204920000	2:206440001-206480000	1.41065e-12	HiC	GSE87112	Aorta	intra	rs72945228	NA	0
15	2:204880001-204920000	2:206480001-206520000	2.89149e-11	HiC	GSE87112	Aorta	intra	rs72945228	NA	0
15	2:204880001-204920000	2:206520001-206560000	7.01171e-14	HiC	GSE87112	Aorta	intra	rs72945228	ENSG00000118257	1
15	2:204880001-204920000	2:206560001-206600000	6.49114e-11	HiC	GSE87112	Aorta	intra	rs72945228	NA	0
15	2:204880001-204920000	2:206680001-206720000	3.66369e-09	HiC	GSE87112	Aorta	intra	rs72945228	NA	0
15	2:204880001-204920000	2:206800001-206840000	2.40578e-10	HiC	GSE87112	Aorta	intra	rs72945228	NA	0
16	3:43480001-43520000	3:43520001-43560000	2.97572e-08	HiC	GSE87112	Aorta	intra	rs139740592;rs149270455;rs144569132	NA	0
16	3:43520001-43560000	3:44200001-44240000	6.096e-14	HiC	GSE87112	Aorta	intra	rs140969448	NA	0
16	3:43520001-43560000	3:44280001-44320000	6.38548e-07	HiC	GSE87112	Aorta	intra	rs140969448	ENSG00000173769	1
16	3:43560001-43600000	3:44200001-44240000	6.78277e-11	HiC	GSE87112	Aorta	intra	rs148396252	NA	0
16	3:43600001-43640000	3:44200001-44240000	3.13652e-07	HiC	GSE87112	Aorta	intra	rs556372141	NA	0
18	3:155800001-155840000	3:156200001-156240000	1.00613e-07	HiC	GSE87112	Aorta	intra	rs1906543;rs9789968;rs7652981;rs13078555;rs1994502;rs1488427;rs7613000;rs7645641;rs1488426;rs9872556;rs28406457;rs7619169;rs7629460;rs7619529;rs9873706;rs1488425;rs9289961;rs11716256;rs11333175	NA	0
18	3:155840001-155880000	3:156120001-156160000	2.51119e-07	HiC	GSE87112	Aorta	intra	rs9861320;rs6788449;rs4261831;rs7617796;rs13073556;rs4680232;rs4680233;rs4680234;rs4680235;rs7633081;rs6778035;rs11709514;rs11391777;rs11718399;rs9838322;rs9862153;rs9842620;rs10936024;rs6780500;rs6793964;rs4679760;rs56231269;rs9814661;rs9856468;rs6441035;rs4680237;rs7618820;rs4359773;rs4359774;rs4605502;rs4990252;rs9882088;rs4679761;rs4472010;rs9832745;rs55858430;rs7627867;rs6441038;rs3936002	NA	0
18	3:155840001-155880000	3:156200001-156240000	1.84951e-37	HiC	GSE87112	Aorta	intra	rs9861320;rs6788449;rs4261831;rs7617796;rs13073556;rs4680232;rs4680233;rs4680234;rs4680235;rs7633081;rs6778035;rs11709514;rs11391777;rs11718399;rs9838322;rs9862153;rs9842620;rs10936024;rs6780500;rs6793964;rs4679760;rs56231269;rs9814661;rs9856468;rs6441035;rs4680237;rs7618820;rs4359773;rs4359774;rs4605502;rs4990252;rs9882088;rs4679761;rs4472010;rs9832745;rs55858430;rs7627867;rs6441038;rs3936002	NA	0
18	3:155840001-155880000	3:156360001-156400000	9.36545e-07	HiC	GSE87112	Aorta	intra	rs9861320;rs6788449;rs4261831;rs7617796;rs13073556;rs4680232;rs4680233;rs4680234;rs4680235;rs7633081;rs6778035;rs11709514;rs11391777;rs11718399;rs9838322;rs9862153;rs9842620;rs10936024;rs6780500;rs6793964;rs4679760;rs56231269;rs9814661;rs9856468;rs6441035;rs4680237;rs7618820;rs4359773;rs4359774;rs4605502;rs4990252;rs9882088;rs4679761;rs4472010;rs9832745;rs55858430;rs7627867;rs6441038;rs3936002	ENSG00000163659	1
18	3:155840001-155880000	3:156800001-156840000	1.14006e-08	HiC	GSE87112	Aorta	intra	rs9861320;rs6788449;rs4261831;rs7617796;rs13073556;rs4680232;rs4680233;rs4680234;rs4680235;rs7633081;rs6778035;rs11709514;rs11391777;rs11718399;rs9838322;rs9862153;rs9842620;rs10936024;rs6780500;rs6793964;rs4679760;rs56231269;rs9814661;rs9856468;rs6441035;rs4680237;rs7618820;rs4359773;rs4359774;rs4605502;rs4990252;rs9882088;rs4679761;rs4472010;rs9832745;rs55858430;rs7627867;rs6441038;rs3936002	NA	0
18	3:155840001-155880000	3:156840001-156880000	9.71169e-07	HiC	GSE87112	Aorta	intra	rs9861320;rs6788449;rs4261831;rs7617796;rs13073556;rs4680232;rs4680233;rs4680234;rs4680235;rs7633081;rs6778035;rs11709514;rs11391777;rs11718399;rs9838322;rs9862153;rs9842620;rs10936024;rs6780500;rs6793964;rs4679760;rs56231269;rs9814661;rs9856468;rs6441035;rs4680237;rs7618820;rs4359773;rs4359774;rs4605502;rs4990252;rs9882088;rs4679761;rs4472010;rs9832745;rs55858430;rs7627867;rs6441038;rs3936002	ENSG00000163660	1
18	3:155880001-155920000	3:156120001-156160000	3.12787e-13	HiC	GSE87112	Aorta	intra	rs546489287;rs568547240;rs3935399;rs4611771;rs5019567;rs6784723;rs55989436;rs4533601;rs4234310;rs6441039;rs33925329;rs4580504;rs4076087;rs7615962;rs4234311;rs17170;rs6441040;rs6441042;rs7625226;rs7625723;rs4680239;rs7612532;rs4679764;rs7640712;rs4577423;rs66518123;rs375180953;rs11922447;rs1391889;rs6806129;rs11713991;rs1120745;rs7620808;rs7634800;rs1909373;rs1909374	NA	0
18	3:155880001-155920000	3:156200001-156240000	1.27894e-30	HiC	GSE87112	Aorta	intra	rs546489287;rs568547240;rs3935399;rs4611771;rs5019567;rs6784723;rs55989436;rs4533601;rs4234310;rs6441039;rs33925329;rs4580504;rs4076087;rs7615962;rs4234311;rs17170;rs6441040;rs6441042;rs7625226;rs7625723;rs4680239;rs7612532;rs4679764;rs7640712;rs4577423;rs66518123;rs375180953;rs11922447;rs1391889;rs6806129;rs11713991;rs1120745;rs7620808;rs7634800;rs1909373;rs1909374	NA	0
18	3:155920001-155960000	3:156120001-156160000	5.5051e-16	HiC	GSE87112	Aorta	intra	rs142208067;rs6441050;rs1909376;rs4505650;rs1546229;rs4333049;rs1391890;rs4680244;rs7633871;rs4355235;rs11915832;rs11915771;rs6788238;rs4450760;rs7611194;rs9857202;rs9837593;rs9838002;rs4680248;rs2017971;rs1499055;rs7373565;rs4680249;rs9866991;rs1499056;rs9864967;rs728382;rs6764861	NA	0
18	3:155920001-155960000	3:156200001-156240000	2.65195e-12	HiC	GSE87112	Aorta	intra	rs142208067;rs6441050;rs1909376;rs4505650;rs1546229;rs4333049;rs1391890;rs4680244;rs7633871;rs4355235;rs11915832;rs11915771;rs6788238;rs4450760;rs7611194;rs9857202;rs9837593;rs9838002;rs4680248;rs2017971;rs1499055;rs7373565;rs4680249;rs9866991;rs1499056;rs9864967;rs728382;rs6764861	NA	0
21	4:42920001-42960000	4:43680001-43720000	1.1348e-07	HiC	GSE87112	Aorta	intra	rs33967620	NA	0
21	4:42920001-42960000	4:44520001-44560000	2.95954e-07	HiC	GSE87112	Aorta	intra	rs33967620	NA	0
22	4:54080001-54120000	4:54760001-54800000	4.50242e-11	HiC	GSE87112	Aorta	intra	rs574261688	NA	0
25	4:178480001-178520000	4:178640001-178680000	3.06293e-08	HiC	GSE87112	Aorta	intra	rs145921229	ENSG00000231171	1
28	5:157840001-157880000	5:158120001-158160000	4.02836e-08	HiC	GSE87112	Aorta	intra	rs150704952	NA	0
28	5:157840001-157880000	5:158520001-158560000	7.50597e-10	HiC	GSE87112	Aorta	intra	rs150704952	ENSG00000164330	1
28	5:157880001-157920000	5:158520001-158560000	8.30865e-07	HiC	GSE87112	Aorta	intra	rs2946164;rs2946179;rs7729301;rs11743708;rs6881817;rs6881996;rs5872551;rs2946160;rs2964481;rs11307140;rs12520982;rs2963463;rs2963462;rs10638274;rs2964484;rs11135036;rs2964485;rs2963458;rs2963457;rs201187630;rs556193575;rs2963456;rs2964487;rs6862472;rs2946167;rs2946168;rs2946169;rs2964488	ENSG00000164330	1
28	5:157960001-158000000	5:158520001-158560000	2.43294e-08	HiC	GSE87112	Aorta	intra	rs2963434;rs2963433	ENSG00000164330	1
31	6:21720001-21760000	6:21800001-21840000	5.2202e-07	HiC	GSE87112	Aorta	intra	rs35564700;rs35592428;rs840985;rs840986;rs840987;rs840990;rs840991;rs840992;rs840993;rs840994;rs11297926;rs840995;rs840996;rs549012347;rs1322884;rs1322886;rs11390436;rs6456445;rs35748388	NA	0
31	6:21720001-21760000	6:21960001-22000000	1.98177e-08	HiC	GSE87112	Aorta	intra	rs35564700;rs35592428;rs840985;rs840986;rs840987;rs840990;rs840991;rs840992;rs840993;rs840994;rs11297926;rs840995;rs840996;rs549012347;rs1322884;rs1322886;rs11390436;rs6456445;rs35748388	NA	0
31	6:21720001-21760000	6:22640001-22680000	2.57824e-10	HiC	GSE87112	Aorta	intra	rs35564700;rs35592428;rs840985;rs840986;rs840987;rs840990;rs840991;rs840992;rs840993;rs840994;rs11297926;rs840995;rs840996;rs549012347;rs1322884;rs1322886;rs11390436;rs6456445;rs35748388	NA	0
31	6:21720001-21760000	6:22680001-22720000	6.86824e-09	HiC	GSE87112	Aorta	intra	rs35564700;rs35592428;rs840985;rs840986;rs840987;rs840990;rs840991;rs840992;rs840993;rs840994;rs11297926;rs840995;rs840996;rs549012347;rs1322884;rs1322886;rs11390436;rs6456445;rs35748388	NA	0
31	6:21720001-21760000	6:22760001-22800000	3.22179e-10	HiC	GSE87112	Aorta	intra	rs35564700;rs35592428;rs840985;rs840986;rs840987;rs840990;rs840991;rs840992;rs840993;rs840994;rs11297926;rs840995;rs840996;rs549012347;rs1322884;rs1322886;rs11390436;rs6456445;rs35748388	NA	0
31	6:21720001-21760000	6:22920001-22960000	3.25634e-07	HiC	GSE87112	Aorta	intra	rs35564700;rs35592428;rs840985;rs840986;rs840987;rs840990;rs840991;rs840992;rs840993;rs840994;rs11297926;rs840995;rs840996;rs549012347;rs1322884;rs1322886;rs11390436;rs6456445;rs35748388	NA	0
31	6:21720001-21760000	6:23040001-23080000	1.50522e-10	HiC	GSE87112	Aorta	intra	rs35564700;rs35592428;rs840985;rs840986;rs840987;rs840990;rs840991;rs840992;rs840993;rs840994;rs11297926;rs840995;rs840996;rs549012347;rs1322884;rs1322886;rs11390436;rs6456445;rs35748388	NA	0
31	6:21720001-21760000	6:23120001-23160000	4.66383e-09	HiC	GSE87112	Aorta	intra	rs35564700;rs35592428;rs840985;rs840986;rs840987;rs840990;rs840991;rs840992;rs840993;rs840994;rs11297926;rs840995;rs840996;rs549012347;rs1322884;rs1322886;rs11390436;rs6456445;rs35748388	NA	0
31	6:21720001-21760000	6:24000001-24040000	5.47003e-08	HiC	GSE87112	Aorta	intra	rs35564700;rs35592428;rs840985;rs840986;rs840987;rs840990;rs840991;rs840992;rs840993;rs840994;rs11297926;rs840995;rs840996;rs549012347;rs1322884;rs1322886;rs11390436;rs6456445;rs35748388	NA	0
31	6:21760001-21800000	6:24000001-24040000	3.22088e-07	HiC	GSE87112	Aorta	intra	rs9356782;rs6456448;rs2328616;rs4710984;rs4710986;rs13197267;rs145775672;rs35909500;rs66672851;rs3761984;rs7761394;rs6938261;rs6938710;rs5874831;rs1971462;rs67131934;rs9368346;rs10559727;rs6915524;rs7762751;rs200168424;rs6934156;rs67847143	NA	0
31	6:21800001-21840000	6:22760001-22800000	9.28905e-08	HiC	GSE87112	Aorta	intra	rs6903905;rs11343172;rs12205908	NA	0
32	7:10880001-10920000	7:11240001-11280000	7.68022e-07	HiC	GSE87112	Aorta	intra	rs553730742	NA	0
32	7:10880001-10920000	7:11280001-11320000	5.00395e-07	HiC	GSE87112	Aorta	intra	rs553730742	NA	0
33	7:31760001-31800000	7:32240001-32280000	1.22717e-09	HiC	GSE87112	Aorta	intra	rs551342867	NA	0
33	7:31880001-31920000	7:32240001-32280000	2.73124e-07	HiC	GSE87112	Aorta	intra	rs10255166	NA	0
33	7:32800001-32840000	7:34920001-34960000	2.50786e-15	HiC	GSE87112	Aorta	intra	rs556074670	NA	0
35	7:103360001-103400000	7:103400001-103440000	8.80522e-11	HiC	GSE87112	Aorta	intra	rs182122234	NA	0
35	7:103360001-103400000	7:103560001-103600000	3.63203e-10	HiC	GSE87112	Aorta	intra	rs182122234	NA	0
35	7:103360001-103400000	7:103640001-103680000	1.3296e-09	HiC	GSE87112	Aorta	intra	rs182122234	NA	0
35	7:103360001-103400000	7:104280001-104320000	8.40208e-07	HiC	GSE87112	Aorta	intra	rs182122234	NA	0
37	8:30160001-30200000	8:30360001-30400000	6.42753e-15	HiC	GSE87112	Aorta	intra	rs183954385	NA	0
37	8:30160001-30200000	8:30400001-30440000	1.43224e-18	HiC	GSE87112	Aorta	intra	rs183954385	NA	0
37	8:30160001-30200000	8:30440001-30480000	4.17333e-09	HiC	GSE87112	Aorta	intra	rs183954385	NA	0
37	8:30320001-30360000	8:30360001-30400000	9.71544e-14	HiC	GSE87112	Aorta	intra	rs187205692	NA	0
37	8:30320001-30360000	8:30400001-30440000	3.89837e-09	HiC	GSE87112	Aorta	intra	rs187205692	NA	0
37	8:30360001-30400000	8:30400001-30440000	1.55432e-26	HiC	GSE87112	Aorta	intra	rs148779790	NA	0
38	8:107600001-107640000	8:107640001-107680000	4.99395e-07	HiC	GSE87112	Aorta	intra	rs72680983;rs3134121;rs3110430;rs3110775;rs3101546;rs3101545;rs1462810;rs3110433;rs3110434;rs10505093;rs140143624	NA	0
39	9:3880001-3920000	9:3920001-3960000	8.54104e-15	HiC	GSE87112	Aorta	intra	rs10814753;rs148537967	NA	0
39	9:3880001-3920000	9:4320001-4360000	3.77599e-07	HiC	GSE87112	Aorta	intra	rs10814753;rs148537967	ENSG00000107249	1
39	9:3920001-3960000	9:3960001-4000000	1.55651e-18	HiC	GSE87112	Aorta	intra	rs10974156	NA	0
39	9:3920001-3960000	9:4120001-4160000	4.09371e-08	HiC	GSE87112	Aorta	intra	rs10974156	NA	0
39	9:3920001-3960000	9:4160001-4200000	9.66745e-10	HiC	GSE87112	Aorta	intra	rs10974156	NA	0
39	9:3920001-3960000	9:4320001-4360000	5.54694e-09	HiC	GSE87112	Aorta	intra	rs10974156	ENSG00000107249	1
40	9:24240001-24280000	9:24320001-24360000	4.95985e-08	HiC	GSE87112	Aorta	intra	rs539354110	NA	0
40	9:24360001-24400000	9:26240001-26280000	1.09758e-07	HiC	GSE87112	Aorta	intra	rs559622863;rs553035787;rs529423353	NA	0
43	10:86720001-86760000	10:86800001-86840000	5.60379e-12	HiC	GSE87112	Aorta	intra	rs186820697	NA	0
43	10:86960001-87000000	10:87000001-87040000	8.07716e-11	HiC	GSE87112	Aorta	intra	rs190963912	NA	0
44	10:108920001-108960000	10:108960001-109000000	3.10897e-08	HiC	GSE87112	Aorta	intra	rs11193229;rs72814934;rs72814935;rs11193233;rs55723334;rs11193237;rs7895561;rs11193244;rs11193245;rs11193246	NA	0
44	10:108960001-109000000	10:109000001-109040000	7.36915e-09	HiC	GSE87112	Aorta	intra	rs7100214;rs11193251;rs141843977;rs11193252;rs12358996;rs11193254;rs11193255;rs11193257;rs11193259;rs72816942;rs72816944;rs72816949;rs12355946;rs11193261;rs11193262;rs11193264;rs193281331;rs72816957	NA	0
44	10:108960001-109000000	10:109560001-109600000	1.71311e-08	HiC	GSE87112	Aorta	intra	rs7100214;rs11193251;rs141843977;rs11193252;rs12358996;rs11193254;rs11193255;rs11193257;rs11193259;rs72816942;rs72816944;rs72816949;rs12355946;rs11193261;rs11193262;rs11193264;rs193281331;rs72816957	NA	0
44	10:109000001-109040000	10:109560001-109600000	7.38084e-14	HiC	GSE87112	Aorta	intra	rs149352752;rs72818922;rs12355428;rs11193282;rs12355205;rs12358268;rs11517097;rs142160926;rs72818934;rs11193297;rs11193299;rs56037801	NA	0
44	10:109000001-109040000	10:109600001-109640000	5.89275e-08	HiC	GSE87112	Aorta	intra	rs149352752;rs72818922;rs12355428;rs11193282;rs12355205;rs12358268;rs11517097;rs142160926;rs72818934;rs11193297;rs11193299;rs56037801	NA	0
44	10:109160001-109200000	10:109560001-109600000	3.18722e-08	HiC	GSE87112	Aorta	intra	rs11193408	NA	0
44	10:109160001-109200000	10:109720001-109760000	5.56108e-07	HiC	GSE87112	Aorta	intra	rs11193408	NA	0
44	10:109200001-109240000	10:109240001-109280000	1.55006e-08	HiC	GSE87112	Aorta	intra	rs11193437;rs10884468;rs10884469;rs11193442;rs11193443;rs60862571;rs190059779;rs193079796;rs111337495;rs111582287;rs12184351;rs12184352;rs12184378;rs17122629;rs17122633;rs66531054;rs17122634;rs67305099;rs17122635;rs67317164;rs72822943;rs67178325;rs7914259;rs68079105;rs7902779;rs7917593;rs7903034;rs7903051;rs7917981;rs58401991;rs17122641;rs17122644;rs17122652;rs17122656;rs17122658;rs11193445;rs111…	NA	0
44	10:109240001-109280000	10:109280001-109320000	2.38864e-07	HiC	GSE87112	Aorta	intra	rs57451751;rs11193512;rs11193513;rs11193514;rs11193516;rs11193518;rs11193519;rs72825007;rs12356010;rs72825012;rs11193523;rs11193524;rs72825024	NA	0
44	10:109240001-109280000	10:109560001-109600000	4.85423e-08	HiC	GSE87112	Aorta	intra	rs57451751;rs11193512;rs11193513;rs11193514;rs11193516;rs11193518;rs11193519;rs72825007;rs12356010;rs72825012;rs11193523;rs11193524;rs72825024	NA	0
44	10:109320001-109360000	10:109560001-109600000	1.22225e-08	HiC	GSE87112	Aorta	intra	rs72825055;rs72825057;rs11511422;rs11516943;rs11492769;rs11193543;rs11492646;rs12356974;rs12359965;rs185187595;rs12360437;rs12357430;rs11193550;rs17122865;rs11193552;rs11193553;rs58703407;rs11193555;rs11193556	NA	0
46	12:16320001-16360000	12:16480001-16520000	1.48978e-07	HiC	GSE87112	Aorta	intra	rs116984590	ENSG00000008394	1
46	12:16320001-16360000	12:16600001-16640000	2.45078e-09	HiC	GSE87112	Aorta	intra	rs116984590	NA	0
46	12:16320001-16360000	12:16680001-16720000	1.46458e-08	HiC	GSE87112	Aorta	intra	rs116984590	NA	0
46	12:16320001-16360000	12:16720001-16760000	1.87476e-11	HiC	GSE87112	Aorta	intra	rs116984590	NA	0
46	12:16320001-16360000	12:16760001-16800000	4.33901e-09	HiC	GSE87112	Aorta	intra	rs116984590	ENSG00000048540	1
46	12:16320001-16360000	12:16840001-16880000	2.97593e-07	HiC	GSE87112	Aorta	intra	rs116984590	NA	0
46	12:16320001-16360000	12:16880001-16920000	3.20533e-17	HiC	GSE87112	Aorta	intra	rs116984590	NA	0
46	12:16320001-16360000	12:17000001-17040000	4.39814e-08	HiC	GSE87112	Aorta	intra	rs116984590	NA	0
46	12:16320001-16360000	12:17160001-17200000	2.17955e-10	HiC	GSE87112	Aorta	intra	rs116984590	NA	0
46	12:16320001-16360000	12:17320001-17360000	3.20634e-17	HiC	GSE87112	Aorta	intra	rs116984590	NA	0
46	12:16320001-16360000	12:17480001-17520000	6.36577e-07	HiC	GSE87112	Aorta	intra	rs116984590	NA	0
46	12:16320001-16360000	12:17640001-17680000	6.59548e-10	HiC	GSE87112	Aorta	intra	rs116984590	NA	0
46	12:16320001-16360000	12:17840001-17880000	5.98911e-07	HiC	GSE87112	Aorta	intra	rs116984590	NA	0
47	12:71960001-72000000	12:72000001-72040000	3.89229e-07	HiC	GSE87112	Aorta	intra	rs141810540	NA	0
47	12:72000001-72040000	12:72040001-72080000	3.45975e-09	HiC	GSE87112	Aorta	intra	rs138448813;rs200889164	ENSG00000173451:ENSG00000133858:ENSG00000258064:ENSG00000139291	1
47	12:72160001-72200000	12:72200001-72240000	3.45975e-09	HiC	GSE87112	Aorta	intra	rs567456641	ENSG00000121749	1
48	12:90680001-90720000	12:90840001-90880000	7.90181e-07	HiC	GSE87112	Aorta	intra	rs12818849;rs7953788;rs17836983;rs17836993;rs71448795;rs35669774;rs7294762;rs12820956;rs34014143	NA	0
48	12:90680001-90720000	12:91240001-91280000	9.79216e-08	HiC	GSE87112	Aorta	intra	rs12818849;rs7953788;rs17836983;rs17836993;rs71448795;rs35669774;rs7294762;rs12820956;rs34014143	NA	0
52	15:36960001-37000000	15:37000001-37040000	3.74166e-09	HiC	GSE87112	Aorta	intra	rs530475040	NA	0
52	15:36960001-37000000	15:37080001-37120000	1.44643e-07	HiC	GSE87112	Aorta	intra	rs530475040	NA	0
52	15:36960001-37000000	15:37360001-37400000	7.66282e-09	HiC	GSE87112	Aorta	intra	rs530475040	ENSG00000134138	1
52	15:36960001-37000000	15:37800001-37840000	1.02414e-07	HiC	GSE87112	Aorta	intra	rs530475040	NA	0
52	15:37200001-37240000	15:37360001-37400000	1.35346e-07	HiC	GSE87112	Aorta	intra	rs191812047	ENSG00000134138	1
52	15:37200001-37240000	15:37400001-37440000	3.3026e-07	HiC	GSE87112	Aorta	intra	rs191812047	NA	0
52	15:37200001-37240000	15:38000001-38040000	2.22283e-07	HiC	GSE87112	Aorta	intra	rs191812047	NA	0
52	15:37480001-37520000	15:37760001-37800000	1.5569e-08	HiC	GSE87112	Aorta	intra	rs184531260	NA	0
52	15:38280001-38320000	15:38320001-38360000	6.91474e-12	HiC	GSE87112	Aorta	intra	rs549138354	NA	0
52	15:38280001-38320000	15:38360001-38400000	1.03352e-07	HiC	GSE87112	Aorta	intra	rs549138354	NA	0
52	15:38280001-38320000	15:38400001-38440000	4.05706e-14	HiC	GSE87112	Aorta	intra	rs549138354	NA	0
52	15:38280001-38320000	15:38440001-38480000	9.66331e-13	HiC	GSE87112	Aorta	intra	rs549138354	NA	0
52	15:38280001-38320000	15:38480001-38520000	1.11997e-14	HiC	GSE87112	Aorta	intra	rs549138354	NA	0
52	15:38280001-38320000	15:38520001-38560000	1.3856e-10	HiC	GSE87112	Aorta	intra	rs549138354	ENSG00000166068	1
52	15:38280001-38320000	15:38560001-38600000	5.88903e-19	HiC	GSE87112	Aorta	intra	rs549138354	NA	0
52	15:38280001-38320000	15:38600001-38640000	2.16087e-21	HiC	GSE87112	Aorta	intra	rs549138354	NA	0
52	15:38280001-38320000	15:38640001-38680000	9.52758e-71	HiC	GSE87112	Aorta	intra	rs549138354	NA	0
52	15:38280001-38320000	15:38680001-38720000	1.98295e-37	HiC	GSE87112	Aorta	intra	rs549138354	NA	0
52	15:38280001-38320000	15:38720001-38760000	7.78214e-19	HiC	GSE87112	Aorta	intra	rs549138354	ENSG00000171262	1
52	15:38280001-38320000	15:38760001-38800000	3.08564e-13	HiC	GSE87112	Aorta	intra	rs549138354	NA	0
52	15:38280001-38320000	15:38840001-38880000	5.52544e-11	HiC	GSE87112	Aorta	intra	rs549138354	ENSG00000172575	1
52	15:38280001-38320000	15:38880001-38920000	3.31944e-09	HiC	GSE87112	Aorta	intra	rs549138354	NA	0
52	15:38280001-38320000	15:38960001-39000000	8.15911e-13	HiC	GSE87112	Aorta	intra	rs549138354	ENSG00000175779	1
53	15:43000001-43040000	15:43200001-43240000	2.03438e-17	HiC	GSE87112	Aorta	intra	rs28498538;rs116853892	ENSG00000128881	1
53	15:43040001-43080000	15:43200001-43240000	5.60425e-08	HiC	GSE87112	Aorta	intra	rs117070020;rs28542286;rs13329197	ENSG00000128881	1
53	15:43120001-43160000	15:43200001-43240000	9.17962e-07	HiC	GSE87112	Aorta	intra	rs9920910;rs28488244	ENSG00000128881	1
53	15:43200001-43240000	15:43360001-43400000	7.60768e-07	HiC	GSE87112	Aorta	intra	rs144884699;rs9920231;rs28664053;rs28575571;rs16957277	ENSG00000159459	1
53	15:43480001-43520000	15:43520001-43560000	3.70303e-14	HiC	GSE87112	Aorta	intra	rs28418723;rs28723492;rs13329192	ENSG00000104055	1
53	15:44160001-44200000	15:44320001-44360000	1.00201e-15	HiC	GSE87112	Aorta	intra	rs78227853	NA	0
53	15:44160001-44200000	15:44360001-44400000	4.19414e-19	HiC	GSE87112	Aorta	intra	rs78227853	NA	0
53	15:44160001-44200000	15:44480001-44520000	3.20304e-12	HiC	GSE87112	Aorta	intra	rs78227853	ENSG00000171877	1
53	15:44160001-44200000	15:44760001-44800000	2.19453e-10	HiC	GSE87112	Aorta	intra	rs78227853	NA	0
56	19:31400001-31440000	19:31440001-31480000	1.71857e-23	HiC	GSE87112	Aorta	intra	rs7507779;rs10413629;rs10408059;rs10418584	NA	0
56	19:31400001-31440000	19:31640001-31680000	1.54525e-13	HiC	GSE87112	Aorta	intra	rs7507779;rs10413629;rs10408059;rs10418584	ENSG00000268953	1
56	19:31400001-31440000	19:32000001-32040000	8.32169e-09	HiC	GSE87112	Aorta	intra	rs7507779;rs10413629;rs10408059;rs10418584	NA	0
56	19:31400001-31440000	19:32040001-32080000	3.32106e-09	HiC	GSE87112	Aorta	intra	rs7507779;rs10413629;rs10408059;rs10418584	NA	0
56	19:31400001-31440000	19:32120001-32160000	6.01966e-16	HiC	GSE87112	Aorta	intra	rs7507779;rs10413629;rs10408059;rs10418584	NA	0
56	19:31400001-31440000	19:32160001-32200000	3.02829e-07	HiC	GSE87112	Aorta	intra	rs7507779;rs10413629;rs10408059;rs10418584	NA	0
56	19:31400001-31440000	19:32200001-32240000	3.01307e-08	HiC	GSE87112	Aorta	intra	rs7507779;rs10413629;rs10408059;rs10418584	NA	0
56	19:31400001-31440000	19:32240001-32280000	5.38562e-07	HiC	GSE87112	Aorta	intra	rs7507779;rs10413629;rs10408059;rs10418584	NA	0
56	19:31400001-31440000	19:32400001-32440000	2.20005e-09	HiC	GSE87112	Aorta	intra	rs7507779;rs10413629;rs10408059;rs10418584	NA	0
56	19:31400001-31440000	19:32440001-32480000	8.90047e-09	HiC	GSE87112	Aorta	intra	rs7507779;rs10413629;rs10408059;rs10418584	NA	0
56	19:31400001-31440000	19:32480001-32520000	5.65541e-09	HiC	GSE87112	Aorta	intra	rs7507779;rs10413629;rs10408059;rs10418584	NA	0
56	19:31400001-31440000	19:32520001-32560000	4.8164e-10	HiC	GSE87112	Aorta	intra	rs7507779;rs10413629;rs10408059;rs10418584	NA	0
56	19:31400001-31440000	19:32560001-32600000	3.78569e-11	HiC	GSE87112	Aorta	intra	rs7507779;rs10413629;rs10408059;rs10418584	NA	0
56	19:31400001-31440000	19:32600001-32640000	4.59278e-07	HiC	GSE87112	Aorta	intra	rs7507779;rs10413629;rs10408059;rs10418584	NA	0
56	19:31400001-31440000	19:32640001-32680000	9.1165e-10	HiC	GSE87112	Aorta	intra	rs7507779;rs10413629;rs10408059;rs10418584	NA	0
56	19:31400001-31440000	19:32720001-32760000	5.24803e-13	HiC	GSE87112	Aorta	intra	rs7507779;rs10413629;rs10408059;rs10418584	NA	0
56	19:31400001-31440000	19:33240001-33280000	2.75819e-08	HiC	GSE87112	Aorta	intra	rs7507779;rs10413629;rs10408059;rs10418584	NA	0
56	19:31440001-31480000	19:31560001-31600000	7.74147e-13	HiC	GSE87112	Aorta	intra	rs183245;rs16964905;rs10408529;rs10408383;rs11879702;rs10418326;rs28538702;rs16964918;rs10426656;rs11879246	NA	0
56	19:31440001-31480000	19:31600001-31640000	9.05632e-11	HiC	GSE87112	Aorta	intra	rs183245;rs16964905;rs10408529;rs10408383;rs11879702;rs10418326;rs28538702;rs16964918;rs10426656;rs11879246	NA	0
56	19:31440001-31480000	19:31640001-31680000	6.10021e-19	HiC	GSE87112	Aorta	intra	rs183245;rs16964905;rs10408529;rs10408383;rs11879702;rs10418326;rs28538702;rs16964918;rs10426656;rs11879246	ENSG00000268953	1
56	19:31440001-31480000	19:31720001-31760000	5.31557e-07	HiC	GSE87112	Aorta	intra	rs183245;rs16964905;rs10408529;rs10408383;rs11879702;rs10418326;rs28538702;rs16964918;rs10426656;rs11879246	NA	0
56	19:31440001-31480000	19:32000001-32040000	1.47278e-10	HiC	GSE87112	Aorta	intra	rs183245;rs16964905;rs10408529;rs10408383;rs11879702;rs10418326;rs28538702;rs16964918;rs10426656;rs11879246	NA	0
56	19:31440001-31480000	19:32040001-32080000	8.32169e-09	HiC	GSE87112	Aorta	intra	rs183245;rs16964905;rs10408529;rs10408383;rs11879702;rs10418326;rs28538702;rs16964918;rs10426656;rs11879246	NA	0
56	19:31440001-31480000	19:32080001-32120000	5.64069e-10	HiC	GSE87112	Aorta	intra	rs183245;rs16964905;rs10408529;rs10408383;rs11879702;rs10418326;rs28538702;rs16964918;rs10426656;rs11879246	NA	0
56	19:31440001-31480000	19:32120001-32160000	1.89318e-15	HiC	GSE87112	Aorta	intra	rs183245;rs16964905;rs10408529;rs10408383;rs11879702;rs10418326;rs28538702;rs16964918;rs10426656;rs11879246	NA	0
56	19:31440001-31480000	19:32160001-32200000	2.02543e-12	HiC	GSE87112	Aorta	intra	rs183245;rs16964905;rs10408529;rs10408383;rs11879702;rs10418326;rs28538702;rs16964918;rs10426656;rs11879246	NA	0
56	19:31440001-31480000	19:32200001-32240000	7.98434e-13	HiC	GSE87112	Aorta	intra	rs183245;rs16964905;rs10408529;rs10408383;rs11879702;rs10418326;rs28538702;rs16964918;rs10426656;rs11879246	NA	0
56	19:31440001-31480000	19:32240001-32280000	1.69811e-07	HiC	GSE87112	Aorta	intra	rs183245;rs16964905;rs10408529;rs10408383;rs11879702;rs10418326;rs28538702;rs16964918;rs10426656;rs11879246	NA	0
56	19:31440001-31480000	19:32280001-32320000	8.80384e-12	HiC	GSE87112	Aorta	intra	rs183245;rs16964905;rs10408529;rs10408383;rs11879702;rs10418326;rs28538702;rs16964918;rs10426656;rs11879246	NA	0
56	19:31440001-31480000	19:32360001-32400000	2.30332e-12	HiC	GSE87112	Aorta	intra	rs183245;rs16964905;rs10408529;rs10408383;rs11879702;rs10418326;rs28538702;rs16964918;rs10426656;rs11879246	NA	0
56	19:31440001-31480000	19:32400001-32440000	5.21259e-10	HiC	GSE87112	Aorta	intra	rs183245;rs16964905;rs10408529;rs10408383;rs11879702;rs10418326;rs28538702;rs16964918;rs10426656;rs11879246	NA	0
56	19:31440001-31480000	19:32480001-32520000	8.90047e-09	HiC	GSE87112	Aorta	intra	rs183245;rs16964905;rs10408529;rs10408383;rs11879702;rs10418326;rs28538702;rs16964918;rs10426656;rs11879246	NA	0
56	19:31440001-31480000	19:32520001-32560000	8.04233e-10	HiC	GSE87112	Aorta	intra	rs183245;rs16964905;rs10408529;rs10408383;rs11879702;rs10418326;rs28538702;rs16964918;rs10426656;rs11879246	NA	0
56	19:31440001-31480000	19:32560001-32600000	1.02344e-13	HiC	GSE87112	Aorta	intra	rs183245;rs16964905;rs10408529;rs10408383;rs11879702;rs10418326;rs28538702;rs16964918;rs10426656;rs11879246	NA	0
56	19:31440001-31480000	19:32600001-32640000	1.0629e-07	HiC	GSE87112	Aorta	intra	rs183245;rs16964905;rs10408529;rs10408383;rs11879702;rs10418326;rs28538702;rs16964918;rs10426656;rs11879246	NA	0
56	19:31440001-31480000	19:33360001-33400000	1.95723e-09	HiC	GSE87112	Aorta	intra	rs183245;rs16964905;rs10408529;rs10408383;rs11879702;rs10418326;rs28538702;rs16964918;rs10426656;rs11879246	ENSG00000021488	1
56	19:31560001-31600000	19:31600001-31640000	2.16665e-12	HiC	GSE87112	Aorta	intra	rs8101125;rs10500249;rs12975912;rs12984688;rs4805640;rs145178613;rs11883003;rs10500250;rs11881599	NA	0
56	19:31560001-31600000	19:31640001-31680000	2.54331e-13	HiC	GSE87112	Aorta	intra	rs8101125;rs10500249;rs12975912;rs12984688;rs4805640;rs145178613;rs11883003;rs10500250;rs11881599	ENSG00000268953	1
56	19:31560001-31600000	19:32000001-32040000	2.89424e-08	HiC	GSE87112	Aorta	intra	rs8101125;rs10500249;rs12975912;rs12984688;rs4805640;rs145178613;rs11883003;rs10500250;rs11881599	NA	0
56	19:31560001-31600000	19:32120001-32160000	1.47278e-10	HiC	GSE87112	Aorta	intra	rs8101125;rs10500249;rs12975912;rs12984688;rs4805640;rs145178613;rs11883003;rs10500250;rs11881599	NA	0
56	19:31560001-31600000	19:32200001-32240000	3.32106e-09	HiC	GSE87112	Aorta	intra	rs8101125;rs10500249;rs12975912;rs12984688;rs4805640;rs145178613;rs11883003;rs10500250;rs11881599	NA	0
56	19:31560001-31600000	19:32280001-32320000	1.36915e-11	HiC	GSE87112	Aorta	intra	rs8101125;rs10500249;rs12975912;rs12984688;rs4805640;rs145178613;rs11883003;rs10500250;rs11881599	NA	0
56	19:31560001-31600000	19:32320001-32360000	5.66482e-08	HiC	GSE87112	Aorta	intra	rs8101125;rs10500249;rs12975912;rs12984688;rs4805640;rs145178613;rs11883003;rs10500250;rs11881599	NA	0
56	19:31560001-31600000	19:32600001-32640000	1.82222e-10	HiC	GSE87112	Aorta	intra	rs8101125;rs10500249;rs12975912;rs12984688;rs4805640;rs145178613;rs11883003;rs10500250;rs11881599	NA	0
56	19:31560001-31600000	19:32640001-32680000	8.04233e-10	HiC	GSE87112	Aorta	intra	rs8101125;rs10500249;rs12975912;rs12984688;rs4805640;rs145178613;rs11883003;rs10500250;rs11881599	NA	0
56	19:31600001-31640000	19:31640001-31680000	2.16665e-12	HiC	GSE87112	Aorta	intra	rs35314759;rs10417771	ENSG00000268953	1
56	19:31600001-31640000	19:32000001-32040000	1.74986e-12	HiC	GSE87112	Aorta	intra	rs35314759;rs10417771	NA	0
56	19:31600001-31640000	19:32200001-32240000	4.27889e-08	HiC	GSE87112	Aorta	intra	rs35314759;rs10417771	NA	0
56	19:31600001-31640000	19:32400001-32440000	5.17944e-09	HiC	GSE87112	Aorta	intra	rs35314759;rs10417771	NA	0
56	19:31600001-31640000	19:32440001-32480000	5.38562e-07	HiC	GSE87112	Aorta	intra	rs35314759;rs10417771	NA	0
56	19:31600001-31640000	19:32560001-32600000	1.40281e-07	HiC	GSE87112	Aorta	intra	rs35314759;rs10417771	NA	0
58	22:36040001-36080000	22:36120001-36160000	3.68355e-13	HiC	GSE87112	Aorta	intra	rs140350407;rs112979011	NA	0
58	22:36040001-36080000	22:36160001-36200000	4.14703e-22	HiC	GSE87112	Aorta	intra	rs140350407;rs112979011	NA	0
58	22:36040001-36080000	22:36280001-36320000	3.30308e-08	HiC	GSE87112	Aorta	intra	rs140350407;rs112979011	NA	0
58	22:36040001-36080000	22:36320001-36360000	4.12728e-20	HiC	GSE87112	Aorta	intra	rs140350407;rs112979011	NA	0
58	22:36040001-36080000	22:36360001-36400000	2.38409e-15	HiC	GSE87112	Aorta	intra	rs140350407;rs112979011	NA	0
58	22:36040001-36080000	22:36400001-36440000	2.03049e-11	HiC	GSE87112	Aorta	intra	rs140350407;rs112979011	ENSG00000100320	1
58	22:36040001-36080000	22:36520001-36560000	3.09635e-08	HiC	GSE87112	Aorta	intra	rs140350407;rs112979011	NA	0
58	22:36040001-36080000	22:36640001-36680000	4.37078e-07	HiC	GSE87112	Aorta	intra	rs140350407;rs112979011	ENSG00000100342	1
1	1:88240001-88280000	1:87600001-87640000	2.53747e-10	HiC	GSE87112	Aorta	intra	rs146728934;rs142728529	NA	0
1	1:88240001-88280000	1:87760001-87800000	1.29041e-22	HiC	GSE87112	Aorta	intra	rs146728934;rs142728529	ENSG00000143013	1
1	1:88240001-88280000	1:87800001-87840000	5.06363e-08	HiC	GSE87112	Aorta	intra	rs146728934;rs142728529	NA	0
1	1:88240001-88280000	1:88200001-88240000	6.14257e-07	HiC	GSE87112	Aorta	intra	rs146728934;rs142728529	NA	0
2	1:89560001-89600000	1:89440001-89480000	2.80679e-14	HiC	GSE87112	Aorta	intra	rs41288375	ENSG00000137944:ENSG00000213516	1
2	1:89560001-89600000	1:89520001-89560000	1.02106e-11	HiC	GSE87112	Aorta	intra	rs41288375	ENSG00000117228	1
3	1:96040001-96080000	1:95960001-96000000	1.76691e-09	HiC	GSE87112	Aorta	intra	rs111695916	NA	0
6	2:28960001-29000000	2:28800001-28840000	1.26384e-08	HiC	GSE87112	Aorta	intra	rs10198789;rs10174533;rs12714241;rs966250;rs6547873;rs6547874;rs559532367;rs12714242;rs111526969;rs7579321;rs576611597;rs6709674;rs6710080;rs6710082;rs12472549;rs11127189;rs11686412;rs6706858;rs60172496;rs13007183;rs145127586;rs10204329	NA	0
6	2:28960001-29000000	2:28840001-28880000	6.80467e-07	HiC	GSE87112	Aorta	intra	rs10198789;rs10174533;rs12714241;rs966250;rs6547873;rs6547874;rs559532367;rs12714242;rs111526969;rs7579321;rs576611597;rs6709674;rs6710080;rs6710082;rs12472549;rs11127189;rs11686412;rs6706858;rs60172496;rs13007183;rs145127586;rs10204329	NA	0
6	2:28960001-29000000	2:28880001-28920000	1.67261e-12	HiC	GSE87112	Aorta	intra	rs10198789;rs10174533;rs12714241;rs966250;rs6547873;rs6547874;rs559532367;rs12714242;rs111526969;rs7579321;rs576611597;rs6709674;rs6710080;rs6710082;rs12472549;rs11127189;rs11686412;rs6706858;rs60172496;rs13007183;rs145127586;rs10204329	NA	0
10	2:141760001-141800000	2:140440001-140480000	3.12039e-08	HiC	GSE87112	Aorta	intra	rs72849528;rs72849548;rs72849557	NA	0
10	2:141760001-141800000	2:140640001-140680000	5.40273e-07	HiC	GSE87112	Aorta	intra	rs72849528;rs72849548;rs72849557	NA	0
12	2:172920001-172960000	2:172440001-172480000	6.04145e-07	HiC	GSE87112	Aorta	intra	rs35512483;rs788171;rs35220601;rs112154836;rs568821036;rs6725971	NA	0
12	2:172920001-172960000	2:172520001-172560000	6.37065e-15	HiC	GSE87112	Aorta	intra	rs35512483;rs788171;rs35220601;rs112154836;rs568821036;rs6725971	ENSG00000077380	1
12	2:172600001-172640000	2:172560001-172600000	9.30501e-14	HiC	GSE87112	Aorta	intra	rs9789538;rs6723259;rs1607254;rs11690807;rs4510184	ENSG00000268821	1
12	2:172920001-172960000	2:172640001-172680000	1.82285e-11	HiC	GSE87112	Aorta	intra	rs35512483;rs788171;rs35220601;rs112154836;rs568821036;rs6725971	NA	0
12	2:172920001-172960000	2:172800001-172840000	6.80467e-07	HiC	GSE87112	Aorta	intra	rs35512483;rs788171;rs35220601;rs112154836;rs568821036;rs6725971	NA	0
13	2:178440001-178480000	2:177480001-177520000	4.85048e-07	HiC	GSE87112	Aorta	intra	rs10201153;rs10196345;rs9288004;rs9288005;rs13430517;rs13404970;rs57562172;rs59666005;rs13406930;rs13432183;rs10497500;rs16865433	NA	0
13	2:178200001-178240000	2:178000001-178040000	6.80001e-14	HiC	GSE87112	Aorta	intra	rs35635511	NA	0
13	2:178280001-178320000	2:178200001-178240000	1.25624e-07	HiC	GSE87112	Aorta	intra	rs16865229;rs59111239;rs575706361;rs546147601;rs57273542;rs60670838;rs75009326;rs76827775;rs3770002;rs58821141;rs78619963;rs57427782	NA	0
13	2:178360001-178400000	2:178200001-178240000	3.85126e-07	HiC	GSE87112	Aorta	intra	rs59421055;rs146068136;rs79713010;rs112246420;rs2364853;rs5001527;rs60642012;rs10497502;rs75598250;rs78992549;rs150816615;rs12615367;rs12616093;rs16865328;rs76542912;rs16865331;rs75378474;rs77422409;rs111237427	NA	0
13	2:178440001-178480000	2:178200001-178240000	1.51842e-07	HiC	GSE87112	Aorta	intra	rs10201153;rs10196345;rs9288004;rs9288005;rs13430517;rs13404970;rs57562172;rs59666005;rs13406930;rs13432183;rs10497500;rs16865433	NA	0
13	2:178280001-178320000	2:178240001-178280000	9.15901e-09	HiC	GSE87112	Aorta	intra	rs16865229;rs59111239;rs575706361;rs546147601;rs57273542;rs60670838;rs75009326;rs76827775;rs3770002;rs58821141;rs78619963;rs57427782	ENSG00000116044:ENSG00000018510	1
14	2:193640001-193680000	2:193480001-193520000	3.85126e-07	HiC	GSE87112	Aorta	intra	rs78202702	NA	0
14	2:193640001-193680000	2:193560001-193600000	2.93121e-09	HiC	GSE87112	Aorta	intra	rs78202702	NA	0
14	2:193640001-193680000	2:193600001-193640000	5.18957e-10	HiC	GSE87112	Aorta	intra	rs78202702	NA	0
14	2:194520001-194560000	2:193640001-193680000	5.39719e-07	HiC	GSE87112	Aorta	intra	rs192050107;rs191254602	NA	0
14	2:194520001-194560000	2:194160001-194200000	1.17022e-09	HiC	GSE87112	Aorta	intra	rs192050107;rs191254602	NA	0
14	2:194400001-194440000	2:194320001-194360000	2.93622e-08	HiC	GSE87112	Aorta	intra	rs182867176	NA	0
14	2:194400001-194440000	2:194360001-194400000	1.20925e-11	HiC	GSE87112	Aorta	intra	rs182867176	NA	0
14	2:194680001-194720000	2:194520001-194560000	1.16572e-15	HiC	GSE87112	Aorta	intra	rs184034383	NA	0
14	2:194680001-194720000	2:194600001-194640000	2.20776e-11	HiC	GSE87112	Aorta	intra	rs184034383	NA	0
14	2:194680001-194720000	2:194640001-194680000	6.63882e-30	HiC	GSE87112	Aorta	intra	rs184034383	NA	0
14	2:194720001-194760000	2:194640001-194680000	5.13091e-07	HiC	GSE87112	Aorta	intra	rs182707619	NA	0
14	2:194720001-194760000	2:194680001-194720000	5.53474e-12	HiC	GSE87112	Aorta	intra	rs182707619	NA	0
15	2:203000001-203040000	2:202680001-202720000	1.37543e-16	HiC	GSE87112	Aorta	intra	rs72938598;rs55896607;rs72940545	NA	0
15	2:204720001-204760000	2:203400001-203440000	1.36016e-07	HiC	GSE87112	Aorta	intra	rs56045000	NA	0
15	2:203760001-203800000	2:203440001-203480000	2.7899e-08	HiC	GSE87112	Aorta	intra	rs565182823;rs72936831	NA	0
15	2:204280001-204320000	2:203440001-203480000	1.75936e-09	HiC	GSE87112	Aorta	intra	rs551087599	NA	0
15	2:204640001-204680000	2:203440001-203480000	1.69311e-07	HiC	GSE87112	Aorta	intra	rs72936506;rs72936508	NA	0
15	2:204720001-204760000	2:203440001-203480000	2.29687e-07	HiC	GSE87112	Aorta	intra	rs56045000	NA	0
15	2:203680001-203720000	2:203480001-203520000	6.9426e-09	HiC	GSE87112	Aorta	intra	rs72932801;rs569612045	ENSG00000138439	1
15	2:204280001-204320000	2:204040001-204080000	1.51842e-07	HiC	GSE87112	Aorta	intra	rs551087599	NA	0
15	2:204720001-204760000	2:204040001-204080000	1.35495e-10	HiC	GSE87112	Aorta	intra	rs56045000	NA	0
15	2:204280001-204320000	2:204240001-204280000	4.86601e-07	HiC	GSE87112	Aorta	intra	rs551087599	NA	0
15	2:204640001-204680000	2:204240001-204280000	5.24779e-09	HiC	GSE87112	Aorta	intra	rs72936506;rs72936508	NA	0
15	2:204640001-204680000	2:204280001-204320000	1.17022e-09	HiC	GSE87112	Aorta	intra	rs72936506;rs72936508	NA	0
15	2:204720001-204760000	2:204280001-204320000	9.00217e-11	HiC	GSE87112	Aorta	intra	rs56045000	NA	0
15	2:204360001-204400000	2:204320001-204360000	3.58089e-08	HiC	GSE87112	Aorta	intra	rs182310621;rs543616855	NA	0
15	2:204600001-204640000	2:204320001-204360000	5.63843e-11	HiC	GSE87112	Aorta	intra	rs55862655	NA	0
15	2:204640001-204680000	2:204320001-204360000	3.36562e-41	HiC	GSE87112	Aorta	intra	rs72936506;rs72936508	NA	0
15	2:204720001-204760000	2:204320001-204360000	6.37065e-15	HiC	GSE87112	Aorta	intra	rs56045000	NA	0
15	2:204880001-204920000	2:204320001-204360000	1.85202e-07	HiC	GSE87112	Aorta	intra	rs72945228	NA	0
15	2:204600001-204640000	2:204360001-204400000	3.09164e-09	HiC	GSE87112	Aorta	intra	rs55862655	ENSG00000173166	1
15	2:204640001-204680000	2:204360001-204400000	1.37886e-18	HiC	GSE87112	Aorta	intra	rs72936506;rs72936508	ENSG00000173166	1
15	2:204720001-204760000	2:204360001-204400000	3.79922e-10	HiC	GSE87112	Aorta	intra	rs56045000	ENSG00000173166	1
15	2:204640001-204680000	2:204440001-204480000	4.78134e-11	HiC	GSE87112	Aorta	intra	rs72936506;rs72936508	NA	0
15	2:204640001-204680000	2:204480001-204520000	3.12007e-10	HiC	GSE87112	Aorta	intra	rs72936506;rs72936508	NA	0
15	2:204720001-204760000	2:204480001-204520000	9.3349e-07	HiC	GSE87112	Aorta	intra	rs56045000	NA	0
15	2:204640001-204680000	2:204520001-204560000	2.95482e-11	HiC	GSE87112	Aorta	intra	rs72936506;rs72936508	NA	0
15	2:204600001-204640000	2:204560001-204600000	1.0862e-09	HiC	GSE87112	Aorta	intra	rs55862655	ENSG00000178562	1
15	2:204640001-204680000	2:204560001-204600000	2.93121e-09	HiC	GSE87112	Aorta	intra	rs72936506;rs72936508	ENSG00000178562	1
15	2:204640001-204680000	2:204600001-204640000	2.2388e-09	HiC	GSE87112	Aorta	intra	rs72936506;rs72936508	NA	0
15	2:204880001-204920000	2:204720001-204760000	3.05534e-08	HiC	GSE87112	Aorta	intra	rs72945228	ENSG00000163599	1
15	2:204840001-204880000	2:204760001-204800000	1.37566e-08	HiC	GSE87112	Aorta	intra	rs556180146	NA	0
15	2:204880001-204920000	2:204760001-204800000	6.67263e-19	HiC	GSE87112	Aorta	intra	rs72945228	NA	0
15	2:204880001-204920000	2:204840001-204880000	2.14573e-13	HiC	GSE87112	Aorta	intra	rs72945228	NA	0
16	3:43520001-43560000	3:43240001-43280000	2.51119e-07	HiC	GSE87112	Aorta	intra	rs140969448	NA	0
16	3:43480001-43520000	3:43320001-43360000	1.41334e-07	HiC	GSE87112	Aorta	intra	rs139740592;rs149270455;rs144569132	ENSG00000163788	1
16	3:43520001-43560000	3:43440001-43480000	1.87794e-08	HiC	GSE87112	Aorta	intra	rs140969448	NA	0
16	3:43520001-43560000	3:43480001-43520000	2.97572e-08	HiC	GSE87112	Aorta	intra	rs140969448	NA	0
19	3:158960001-159000000	3:158600001-158640000	7.44976e-08	HiC	GSE87112	Aorta	intra	rs147562210	NA	0
22	4:53760001-53800000	4:53400001-53440000	1.80278e-08	HiC	GSE87112	Aorta	intra	rs188090874	NA	0
22	4:53760001-53800000	4:53520001-53560000	2.17881e-14	HiC	GSE87112	Aorta	intra	rs188090874	ENSG00000109189	1
23	4:81040001-81080000	4:79800001-79840000	4.36741e-09	HiC	GSE87112	Aorta	intra	rs74793167;rs28862040;rs6836966;rs6814997;rs28766925;rs6827850;rs7665902;rs72655071;rs36054314;rs9307622;rs10518233;rs41421249;rs17464115	NA	0
23	4:81000001-81040000	4:79840001-79880000	8.84721e-10	HiC	GSE87112	Aorta	intra	rs2903651;rs57105391;rs72655059;rs59719825;rs72655060;rs72655061;rs7660651;rs2867692;rs574615569;rs58659529;rs3973868;rs1320141;rs11099016;rs11099017;rs150866638;rs72655066;rs11728876;rs4629384;rs149474571;rs7657506;rs72655068;rs28572252;rs11734024	ENSG00000163291	1
23	4:81040001-81080000	4:79840001-79880000	3.15325e-08	HiC	GSE87112	Aorta	intra	rs74793167;rs28862040;rs6836966;rs6814997;rs28766925;rs6827850;rs7665902;rs72655071;rs36054314;rs9307622;rs10518233;rs41421249;rs17464115	ENSG00000163291	1
23	4:81000001-81040000	4:79880001-79920000	2.04695e-13	HiC	GSE87112	Aorta	intra	rs2903651;rs57105391;rs72655059;rs59719825;rs72655060;rs72655061;rs7660651;rs2867692;rs574615569;rs58659529;rs3973868;rs1320141;rs11099016;rs11099017;rs150866638;rs72655066;rs11728876;rs4629384;rs149474571;rs7657506;rs72655068;rs28572252;rs11734024	NA	0
23	4:81040001-81080000	4:79880001-79920000	7.54015e-07	HiC	GSE87112	Aorta	intra	rs74793167;rs28862040;rs6836966;rs6814997;rs28766925;rs6827850;rs7665902;rs72655071;rs36054314;rs9307622;rs10518233;rs41421249;rs17464115	NA	0
23	4:81000001-81040000	4:79920001-79960000	4.67051e-11	HiC	GSE87112	Aorta	intra	rs2903651;rs57105391;rs72655059;rs59719825;rs72655060;rs72655061;rs7660651;rs2867692;rs574615569;rs58659529;rs3973868;rs1320141;rs11099016;rs11099017;rs150866638;rs72655066;rs11728876;rs4629384;rs149474571;rs7657506;rs72655068;rs28572252;rs11734024	NA	0
23	4:81000001-81040000	4:79960001-80000000	3.31946e-07	HiC	GSE87112	Aorta	intra	rs2903651;rs57105391;rs72655059;rs59719825;rs72655060;rs72655061;rs7660651;rs2867692;rs574615569;rs58659529;rs3973868;rs1320141;rs11099016;rs11099017;rs150866638;rs72655066;rs11728876;rs4629384;rs149474571;rs7657506;rs72655068;rs28572252;rs11734024	NA	0
23	4:81040001-81080000	4:79960001-80000000	5.05809e-08	HiC	GSE87112	Aorta	intra	rs74793167;rs28862040;rs6836966;rs6814997;rs28766925;rs6827850;rs7665902;rs72655071;rs36054314;rs9307622;rs10518233;rs41421249;rs17464115	NA	0
23	4:81000001-81040000	4:80000001-80040000	5.30568e-11	HiC	GSE87112	Aorta	intra	rs2903651;rs57105391;rs72655059;rs59719825;rs72655060;rs72655061;rs7660651;rs2867692;rs574615569;rs58659529;rs3973868;rs1320141;rs11099016;rs11099017;rs150866638;rs72655066;rs11728876;rs4629384;rs149474571;rs7657506;rs72655068;rs28572252;rs11734024	NA	0
23	4:81040001-81080000	4:80000001-80040000	1.75125e-09	HiC	GSE87112	Aorta	intra	rs74793167;rs28862040;rs6836966;rs6814997;rs28766925;rs6827850;rs7665902;rs72655071;rs36054314;rs9307622;rs10518233;rs41421249;rs17464115	NA	0
23	4:81000001-81040000	4:80040001-80080000	9.48486e-08	HiC	GSE87112	Aorta	intra	rs2903651;rs57105391;rs72655059;rs59719825;rs72655060;rs72655061;rs7660651;rs2867692;rs574615569;rs58659529;rs3973868;rs1320141;rs11099016;rs11099017;rs150866638;rs72655066;rs11728876;rs4629384;rs149474571;rs7657506;rs72655068;rs28572252;rs11734024	NA	0
23	4:81040001-81080000	4:80040001-80080000	1.75141e-07	HiC	GSE87112	Aorta	intra	rs74793167;rs28862040;rs6836966;rs6814997;rs28766925;rs6827850;rs7665902;rs72655071;rs36054314;rs9307622;rs10518233;rs41421249;rs17464115	NA	0
23	4:81000001-81040000	4:80120001-80160000	1.10826e-07	HiC	GSE87112	Aorta	intra	rs2903651;rs57105391;rs72655059;rs59719825;rs72655060;rs72655061;rs7660651;rs2867692;rs574615569;rs58659529;rs3973868;rs1320141;rs11099016;rs11099017;rs150866638;rs72655066;rs11728876;rs4629384;rs149474571;rs7657506;rs72655068;rs28572252;rs11734024	NA	0
28	5:157960001-158000000	5:157400001-157440000	7.60542e-08	HiC	GSE87112	Aorta	intra	rs2963434;rs2963433	NA	0
28	5:157960001-158000000	5:157440001-157480000	2.32876e-07	HiC	GSE87112	Aorta	intra	rs2963434;rs2963433	NA	0
28	5:157960001-158000000	5:157480001-157520000	8.48919e-08	HiC	GSE87112	Aorta	intra	rs2963434;rs2963433	NA	0
28	5:157960001-158000000	5:157560001-157600000	5.42738e-08	HiC	GSE87112	Aorta	intra	rs2963434;rs2963433	NA	0
28	5:157960001-158000000	5:157600001-157640000	1.26652e-08	HiC	GSE87112	Aorta	intra	rs2963434;rs2963433	NA	0
28	5:157960001-158000000	5:157640001-157680000	9.22952e-15	HiC	GSE87112	Aorta	intra	rs2963434;rs2963433	NA	0
28	5:157960001-158000000	5:157720001-157760000	4.8351e-07	HiC	GSE87112	Aorta	intra	rs2963434;rs2963433	NA	0
28	5:157960001-158000000	5:157760001-157800000	1.57009e-07	HiC	GSE87112	Aorta	intra	rs2963434;rs2963433	NA	0
28	5:157840001-157880000	5:157800001-157840000	4.98152e-10	HiC	GSE87112	Aorta	intra	rs150704952	NA	0
28	5:157960001-158000000	5:157800001-157840000	1.62512e-13	HiC	GSE87112	Aorta	intra	rs2963434;rs2963433	NA	0
31	6:21720001-21760000	6:20520001-20560000	3.25634e-07	HiC	GSE87112	Aorta	intra	rs35564700;rs35592428;rs840985;rs840986;rs840987;rs840990;rs840991;rs840992;rs840993;rs840994;rs11297926;rs840995;rs840996;rs549012347;rs1322884;rs1322886;rs11390436;rs6456445;rs35748388	ENSG00000145996	1
31	6:21800001-21840000	6:21720001-21760000	5.2202e-07	HiC	GSE87112	Aorta	intra	rs6903905;rs11343172;rs12205908	NA	0
32	7:10880001-10920000	7:8440001-8480000	2.93873e-09	HiC	GSE87112	Aorta	intra	rs553730742	ENSG00000122584	1
33	7:30920001-30960000	7:30800001-30840000	1.20868e-08	HiC	GSE87112	Aorta	intra	rs539180142	ENSG00000106125	1
33	7:30920001-30960000	7:30840001-30880000	2.97423e-10	HiC	GSE87112	Aorta	intra	rs539180142	NA	0
35	7:103360001-103400000	7:103280001-103320000	3.79637e-08	HiC	GSE87112	Aorta	intra	rs182122234	NA	0
37	8:30360001-30400000	8:30000001-30040000	2.22186e-13	HiC	GSE87112	Aorta	intra	rs148779790	ENSG00000177669:ENSG00000104671	1
37	8:30360001-30400000	8:30040001-30080000	4.16721e-18	HiC	GSE87112	Aorta	intra	rs148779790	NA	0
37	8:30360001-30400000	8:30160001-30200000	6.42753e-15	HiC	GSE87112	Aorta	intra	rs148779790	NA	0
37	8:30360001-30400000	8:30240001-30280000	1.65061e-11	HiC	GSE87112	Aorta	intra	rs148779790	ENSG00000157110	1
37	8:30360001-30400000	8:30280001-30320000	1.59831e-10	HiC	GSE87112	Aorta	intra	rs148779790	NA	0
37	8:30360001-30400000	8:30320001-30360000	9.71544e-14	HiC	GSE87112	Aorta	intra	rs148779790	NA	0
38	8:107600001-107640000	8:106760001-106800000	2.58183e-09	HiC	GSE87112	Aorta	intra	rs72680983;rs3134121;rs3110430;rs3110775;rs3101546;rs3101545;rs1462810;rs3110433;rs3110434;rs10505093;rs140143624	NA	0
38	8:107560001-107600000	8:106880001-106920000	1.95637e-13	HiC	GSE87112	Aorta	intra	rs1901777;rs55798029;rs143312498;rs4734925;rs10429432;rs11780733;rs149595467;rs11996623;rs62516348;rs1823799;rs62516349;rs7841385;rs11986371;rs9650018;rs1670390;rs6989665;rs1453212;rs7835135;rs1817152;rs2123545;rs56657986;rs59737081;rs111786871;rs56022937;rs16874864;rs16874866;rs7387021;rs4734926;rs368798699;rs3134125;rs3110427	NA	0
38	8:107560001-107600000	8:106920001-106960000	4.535e-27	HiC	GSE87112	Aorta	intra	rs1901777;rs55798029;rs143312498;rs4734925;rs10429432;rs11780733;rs149595467;rs11996623;rs62516348;rs1823799;rs62516349;rs7841385;rs11986371;rs9650018;rs1670390;rs6989665;rs1453212;rs7835135;rs1817152;rs2123545;rs56657986;rs59737081;rs111786871;rs56022937;rs16874864;rs16874866;rs7387021;rs4734926;rs368798699;rs3134125;rs3110427	NA	0
38	8:107600001-107640000	8:106920001-106960000	1.38292e-11	HiC	GSE87112	Aorta	intra	rs72680983;rs3134121;rs3110430;rs3110775;rs3101546;rs3101545;rs1462810;rs3110433;rs3110434;rs10505093;rs140143624	NA	0
38	8:107640001-107680000	8:106920001-106960000	4.27082e-08	HiC	GSE87112	Aorta	intra	rs2045789	NA	0
38	8:107560001-107600000	8:106960001-107000000	2.83221e-19	HiC	GSE87112	Aorta	intra	rs1901777;rs55798029;rs143312498;rs4734925;rs10429432;rs11780733;rs149595467;rs11996623;rs62516348;rs1823799;rs62516349;rs7841385;rs11986371;rs9650018;rs1670390;rs6989665;rs1453212;rs7835135;rs1817152;rs2123545;rs56657986;rs59737081;rs111786871;rs56022937;rs16874864;rs16874866;rs7387021;rs4734926;rs368798699;rs3134125;rs3110427	NA	0
38	8:107560001-107600000	8:107040001-107080000	1.07723e-10	HiC	GSE87112	Aorta	intra	rs1901777;rs55798029;rs143312498;rs4734925;rs10429432;rs11780733;rs149595467;rs11996623;rs62516348;rs1823799;rs62516349;rs7841385;rs11986371;rs9650018;rs1670390;rs6989665;rs1453212;rs7835135;rs1817152;rs2123545;rs56657986;rs59737081;rs111786871;rs56022937;rs16874864;rs16874866;rs7387021;rs4734926;rs368798699;rs3134125;rs3110427	NA	0
38	8:107600001-107640000	8:107040001-107080000	9.54272e-10	HiC	GSE87112	Aorta	intra	rs72680983;rs3134121;rs3110430;rs3110775;rs3101546;rs3101545;rs1462810;rs3110433;rs3110434;rs10505093;rs140143624	NA	0
38	8:107560001-107600000	8:107120001-107160000	1.48203e-13	HiC	GSE87112	Aorta	intra	rs1901777;rs55798029;rs143312498;rs4734925;rs10429432;rs11780733;rs149595467;rs11996623;rs62516348;rs1823799;rs62516349;rs7841385;rs11986371;rs9650018;rs1670390;rs6989665;rs1453212;rs7835135;rs1817152;rs2123545;rs56657986;rs59737081;rs111786871;rs56022937;rs16874864;rs16874866;rs7387021;rs4734926;rs368798699;rs3134125;rs3110427	NA	0
38	8:107560001-107600000	8:107160001-107200000	4.17497e-08	HiC	GSE87112	Aorta	intra	rs1901777;rs55798029;rs143312498;rs4734925;rs10429432;rs11780733;rs149595467;rs11996623;rs62516348;rs1823799;rs62516349;rs7841385;rs11986371;rs9650018;rs1670390;rs6989665;rs1453212;rs7835135;rs1817152;rs2123545;rs56657986;rs59737081;rs111786871;rs56022937;rs16874864;rs16874866;rs7387021;rs4734926;rs368798699;rs3134125;rs3110427	NA	0
38	8:107560001-107600000	8:107280001-107320000	2.29713e-07	HiC	GSE87112	Aorta	intra	rs1901777;rs55798029;rs143312498;rs4734925;rs10429432;rs11780733;rs149595467;rs11996623;rs62516348;rs1823799;rs62516349;rs7841385;rs11986371;rs9650018;rs1670390;rs6989665;rs1453212;rs7835135;rs1817152;rs2123545;rs56657986;rs59737081;rs111786871;rs56022937;rs16874864;rs16874866;rs7387021;rs4734926;rs368798699;rs3134125;rs3110427	ENSG00000164830	1
38	8:107600001-107640000	8:107280001-107320000	8.11916e-07	HiC	GSE87112	Aorta	intra	rs72680983;rs3134121;rs3110430;rs3110775;rs3101546;rs3101545;rs1462810;rs3110433;rs3110434;rs10505093;rs140143624	ENSG00000164830	1
38	8:107640001-107680000	8:107600001-107640000	4.99395e-07	HiC	GSE87112	Aorta	intra	rs2045789	NA	0
39	9:3920001-3960000	9:3760001-3800000	1.04611e-07	HiC	GSE87112	Aorta	intra	rs10974156	NA	0
39	9:3920001-3960000	9:3880001-3920000	8.54104e-15	HiC	GSE87112	Aorta	intra	rs10974156	NA	0
40	9:24080001-24120000	9:22880001-22920000	6.39056e-07	HiC	GSE87112	Aorta	intra	rs117799256	NA	0
40	9:24360001-24400000	9:24320001-24360000	1.02597e-09	HiC	GSE87112	Aorta	intra	rs559622863;rs553035787;rs529423353	NA	0
43	10:86720001-86760000	10:86560001-86600000	7.48104e-08	HiC	GSE87112	Aorta	intra	rs186820697	NA	0
43	10:86720001-86760000	10:86680001-86720000	6.18587e-08	HiC	GSE87112	Aorta	intra	rs186820697	NA	0
43	10:86840001-86880000	10:86800001-86840000	1.69135e-14	HiC	GSE87112	Aorta	intra	rs185887814;rs140329965	NA	0
44	10:108920001-108960000	10:108520001-108560000	2.84205e-10	HiC	GSE87112	Aorta	intra	rs11193229;rs72814934;rs72814935;rs11193233;rs55723334;rs11193237;rs7895561;rs11193244;rs11193245;rs11193246	NA	0
44	10:109000001-109040000	10:108520001-108560000	3.21687e-11	HiC	GSE87112	Aorta	intra	rs149352752;rs72818922;rs12355428;rs11193282;rs12355205;rs12358268;rs11517097;rs142160926;rs72818934;rs11193297;rs11193299;rs56037801	NA	0
44	10:109240001-109280000	10:108520001-108560000	3.40881e-08	HiC	GSE87112	Aorta	intra	rs57451751;rs11193512;rs11193513;rs11193514;rs11193516;rs11193518;rs11193519;rs72825007;rs12356010;rs72825012;rs11193523;rs11193524;rs72825024	NA	0
44	10:108920001-108960000	10:108640001-108680000	5.34852e-08	HiC	GSE87112	Aorta	intra	rs11193229;rs72814934;rs72814935;rs11193233;rs55723334;rs11193237;rs7895561;rs11193244;rs11193245;rs11193246	NA	0
44	10:108960001-109000000	10:108920001-108960000	3.10897e-08	HiC	GSE87112	Aorta	intra	rs7100214;rs11193251;rs141843977;rs11193252;rs12358996;rs11193254;rs11193255;rs11193257;rs11193259;rs72816942;rs72816944;rs72816949;rs12355946;rs11193261;rs11193262;rs11193264;rs193281331;rs72816957	ENSG00000108018	1
44	10:109000001-109040000	10:108960001-109000000	7.36915e-09	HiC	GSE87112	Aorta	intra	rs149352752;rs72818922;rs12355428;rs11193282;rs12355205;rs12358268;rs11517097;rs142160926;rs72818934;rs11193297;rs11193299;rs56037801	NA	0
44	10:109240001-109280000	10:109200001-109240000	1.55006e-08	HiC	GSE87112	Aorta	intra	rs57451751;rs11193512;rs11193513;rs11193514;rs11193516;rs11193518;rs11193519;rs72825007;rs12356010;rs72825012;rs11193523;rs11193524;rs72825024	NA	0
44	10:109280001-109320000	10:109240001-109280000	2.38864e-07	HiC	GSE87112	Aorta	intra	rs72104377;rs11193527;rs149004809;rs72825028;rs72825030;rs11193533;rs72825035;rs12355808;rs72825046;rs11193540;rs11193541	NA	0
45	12:13480001-13520000	12:11520001-11560000	1.05028e-07	HiC	GSE87112	Aorta	intra	rs7972679;rs4763967;rs9651864;rs1479104	ENSG00000251655	1
46	12:16320001-16360000	12:16280001-16320000	3.02311e-13	HiC	GSE87112	Aorta	intra	rs116984590	NA	0
47	12:71960001-72000000	12:69840001-69880000	4.5857e-08	HiC	GSE87112	Aorta	intra	rs141810540	ENSG00000166225	1
47	12:72000001-72040000	12:69960001-70000000	2.94834e-16	HiC	GSE87112	Aorta	intra	rs138448813;rs200889164	ENSG00000166226	1
47	12:72000001-72040000	12:70680001-70720000	2.99239e-07	HiC	GSE87112	Aorta	intra	rs138448813;rs200889164	NA	0
47	12:71960001-72000000	12:71120001-71160000	1.38868e-08	HiC	GSE87112	Aorta	intra	rs141810540	NA	0
47	12:72000001-72040000	12:71360001-71400000	3.65911e-08	HiC	GSE87112	Aorta	intra	rs138448813;rs200889164	NA	0
47	12:71960001-72000000	12:71800001-71840000	8.17157e-15	HiC	GSE87112	Aorta	intra	rs141810540	ENSG00000139292:ENSG00000127324	1
47	12:72000001-72040000	12:71800001-71840000	2.33996e-19	HiC	GSE87112	Aorta	intra	rs138448813;rs200889164	ENSG00000139292:ENSG00000127324	1
47	12:71960001-72000000	12:71840001-71880000	1.04377e-08	HiC	GSE87112	Aorta	intra	rs141810540	NA	0
47	12:72000001-72040000	12:71840001-71880000	2.44853e-14	HiC	GSE87112	Aorta	intra	rs138448813;rs200889164	NA	0
47	12:72000001-72040000	12:71960001-72000000	3.89229e-07	HiC	GSE87112	Aorta	intra	rs138448813;rs200889164	NA	0
48	12:90680001-90720000	12:89440001-89480000	1.87503e-11	HiC	GSE87112	Aorta	intra	rs12818849;rs7953788;rs17836983;rs17836993;rs71448795;rs35669774;rs7294762;rs12820956;rs34014143	NA	0
48	12:90680001-90720000	12:89960001-90000000	2.04663e-20	HiC	GSE87112	Aorta	intra	rs12818849;rs7953788;rs17836983;rs17836993;rs71448795;rs35669774;rs7294762;rs12820956;rs34014143	NA	0
48	12:90680001-90720000	12:90000001-90040000	3.54418e-09	HiC	GSE87112	Aorta	intra	rs12818849;rs7953788;rs17836983;rs17836993;rs71448795;rs35669774;rs7294762;rs12820956;rs34014143	NA	0
48	12:90680001-90720000	12:90360001-90400000	1.65877e-09	HiC	GSE87112	Aorta	intra	rs12818849;rs7953788;rs17836983;rs17836993;rs71448795;rs35669774;rs7294762;rs12820956;rs34014143	NA	0
48	12:90680001-90720000	12:90520001-90560000	8.17157e-15	HiC	GSE87112	Aorta	intra	rs12818849;rs7953788;rs17836983;rs17836993;rs71448795;rs35669774;rs7294762;rs12820956;rs34014143	NA	0
48	12:90720001-90760000	12:90520001-90560000	1.50107e-12	HiC	GSE87112	Aorta	intra	rs36123686	NA	0
48	12:90680001-90720000	12:90600001-90640000	1.93161e-12	HiC	GSE87112	Aorta	intra	rs12818849;rs7953788;rs17836983;rs17836993;rs71448795;rs35669774;rs7294762;rs12820956;rs34014143	NA	0
50	14:25480001-25520000	14:25440001-25480000	2.73855e-09	HiC	GSE87112	Aorta	intra	rs1952499;rs2094659;rs58590969;rs7152812;rs17109515;rs77860416;rs138532866;rs4522329;rs17109537;rs5807274;rs559639846;rs2003997;rs72180548;rs141145187;rs873103;rs2225269	NA	0
50	14:25520001-25560000	14:25440001-25480000	9.64199e-07	HiC	GSE87112	Aorta	intra	rs1958381;rs1958383;rs913684;rs17109547;rs76521716;rs76164821;rs10133686;rs7147345;rs17109563;rs148800978;rs6574172;rs11847778;rs1952500;rs34546249;rs1952503	NA	0
52	15:37480001-37520000	15:34760001-34800000	2.99532e-07	HiC	GSE87112	Aorta	intra	rs184531260	NA	0
52	15:36960001-37000000	15:35360001-35400000	1.28839e-19	HiC	GSE87112	Aorta	intra	rs530475040	NA	0
52	15:37200001-37240000	15:35360001-35400000	3.66242e-16	HiC	GSE87112	Aorta	intra	rs191812047	NA	0
52	15:37480001-37520000	15:35360001-35400000	2.07623e-12	HiC	GSE87112	Aorta	intra	rs184531260	NA	0
52	15:36960001-37000000	15:35400001-35440000	2.85126e-08	HiC	GSE87112	Aorta	intra	rs530475040	NA	0
52	15:37480001-37520000	15:35480001-35520000	5.21749e-08	HiC	GSE87112	Aorta	intra	rs184531260	NA	0
52	15:36960001-37000000	15:35600001-35640000	9.11489e-09	HiC	GSE87112	Aorta	intra	rs530475040	NA	0
52	15:36960001-37000000	15:35640001-35680000	6.57971e-23	HiC	GSE87112	Aorta	intra	rs530475040	NA	0
52	15:37200001-37240000	15:35640001-35680000	8.87103e-10	HiC	GSE87112	Aorta	intra	rs191812047	NA	0
52	15:37480001-37520000	15:35640001-35680000	3.20459e-15	HiC	GSE87112	Aorta	intra	rs184531260	NA	0
52	15:37200001-37240000	15:35680001-35720000	3.76773e-11	HiC	GSE87112	Aorta	intra	rs191812047	NA	0
52	15:37480001-37520000	15:35680001-35720000	1.58647e-11	HiC	GSE87112	Aorta	intra	rs184531260	NA	0
52	15:38040001-38080000	15:35680001-35720000	2.51953e-10	HiC	GSE87112	Aorta	intra	rs180881202	NA	0
52	15:38280001-38320000	15:35680001-35720000	7.06027e-13	HiC	GSE87112	Aorta	intra	rs549138354	NA	0
52	15:37480001-37520000	15:35760001-35800000	2.29986e-07	HiC	GSE87112	Aorta	intra	rs184531260	NA	0
52	15:36960001-37000000	15:35800001-35840000	5.81458e-07	HiC	GSE87112	Aorta	intra	rs530475040	ENSG00000134146	1
52	15:37200001-37240000	15:35800001-35840000	1.49382e-14	HiC	GSE87112	Aorta	intra	rs191812047	ENSG00000134146	1
52	15:36960001-37000000	15:35840001-35880000	2.41912e-07	HiC	GSE87112	Aorta	intra	rs530475040	NA	0
52	15:36960001-37000000	15:35880001-35920000	1.04627e-07	HiC	GSE87112	Aorta	intra	rs530475040	NA	0
52	15:37200001-37240000	15:35920001-35960000	1.23246e-07	HiC	GSE87112	Aorta	intra	rs191812047	NA	0
52	15:36960001-37000000	15:36000001-36040000	4.37489e-08	HiC	GSE87112	Aorta	intra	rs530475040	NA	0
52	15:36960001-37000000	15:36200001-36240000	3.77353e-08	HiC	GSE87112	Aorta	intra	rs530475040	NA	0
52	15:36960001-37000000	15:36240001-36280000	9.27921e-08	HiC	GSE87112	Aorta	intra	rs530475040	NA	0
52	15:37200001-37240000	15:36240001-36280000	1.01987e-10	HiC	GSE87112	Aorta	intra	rs191812047	NA	0
52	15:37200001-37240000	15:36640001-36680000	2.17276e-10	HiC	GSE87112	Aorta	intra	rs191812047	NA	0
52	15:36960001-37000000	15:36760001-36800000	1.31505e-07	HiC	GSE87112	Aorta	intra	rs530475040	NA	0
52	15:37200001-37240000	15:36760001-36800000	1.5694e-08	HiC	GSE87112	Aorta	intra	rs191812047	NA	0
52	15:36960001-37000000	15:36800001-36840000	3.3026e-07	HiC	GSE87112	Aorta	intra	rs530475040	NA	0
52	15:37480001-37520000	15:37000001-37040000	4.13875e-08	HiC	GSE87112	Aorta	intra	rs184531260	NA	0
52	15:37200001-37240000	15:37160001-37200000	5.38613e-13	HiC	GSE87112	Aorta	intra	rs191812047	NA	0
53	15:43360001-43400000	15:42720001-42760000	5.05955e-08	HiC	GSE87112	Aorta	intra	rs144322438;rs17720890;rs537231675;rs16957431	NA	0
53	15:43200001-43240000	15:42960001-43000000	4.25516e-30	HiC	GSE87112	Aorta	intra	rs144884699;rs9920231;rs28664053;rs28575571;rs16957277	NA	0
53	15:43240001-43280000	15:42960001-43000000	2.39332e-18	HiC	GSE87112	Aorta	intra	rs1984501	NA	0
53	15:43280001-43320000	15:42960001-43000000	1.12092e-07	HiC	GSE87112	Aorta	intra	rs998954;rs28592140;rs28620443;rs10518793	NA	0
53	15:43360001-43400000	15:42960001-43000000	2.41204e-08	HiC	GSE87112	Aorta	intra	rs144322438;rs17720890;rs537231675;rs16957431	NA	0
53	15:43200001-43240000	15:43000001-43040000	2.03438e-17	HiC	GSE87112	Aorta	intra	rs144884699;rs9920231;rs28664053;rs28575571;rs16957277	ENSG00000140326	1
53	15:43200001-43240000	15:43040001-43080000	5.60425e-08	HiC	GSE87112	Aorta	intra	rs144884699;rs9920231;rs28664053;rs28575571;rs16957277	NA	0
53	15:43200001-43240000	15:43120001-43160000	9.17962e-07	HiC	GSE87112	Aorta	intra	rs144884699;rs9920231;rs28664053;rs28575571;rs16957277	NA	0
53	15:43360001-43400000	15:43200001-43240000	7.60768e-07	HiC	GSE87112	Aorta	intra	rs144322438;rs17720890;rs537231675;rs16957431	ENSG00000128881	1
53	15:43520001-43560000	15:43480001-43520000	3.70303e-14	HiC	GSE87112	Aorta	intra	rs13329564;rs28445909	ENSG00000166947	1
54	15:88560001-88600000	15:87560001-87600000	3.64555e-07	HiC	GSE87112	Aorta	intra	rs76276862	NA	0
54	15:88560001-88600000	15:87680001-87720000	4.6667e-08	HiC	GSE87112	Aorta	intra	rs76276862	NA	0
54	15:88560001-88600000	15:88080001-88120000	1.23856e-08	HiC	GSE87112	Aorta	intra	rs76276862	NA	0
56	19:31400001-31440000	19:28800001-28840000	1.43433e-07	HiC	GSE87112	Aorta	intra	rs7507779;rs10413629;rs10408059;rs10418584	NA	0
56	19:31560001-31600000	19:29240001-29280000	3.21928e-08	HiC	GSE87112	Aorta	intra	rs8101125;rs10500249;rs12975912;rs12984688;rs4805640;rs145178613;rs11883003;rs10500250;rs11881599	NA	0
56	19:31560001-31600000	19:29800001-29840000	5.3281e-12	HiC	GSE87112	Aorta	intra	rs8101125;rs10500249;rs12975912;rs12984688;rs4805640;rs145178613;rs11883003;rs10500250;rs11881599	NA	0
56	19:31600001-31640000	19:29800001-29840000	4.25432e-11	HiC	GSE87112	Aorta	intra	rs35314759;rs10417771	NA	0
56	19:31440001-31480000	19:31040001-31080000	5.54073e-09	HiC	GSE87112	Aorta	intra	rs183245;rs16964905;rs10408529;rs10408383;rs11879702;rs10418326;rs28538702;rs16964918;rs10426656;rs11879246	NA	0
56	19:31400001-31440000	19:31320001-31360000	2.5279e-08	HiC	GSE87112	Aorta	intra	rs7507779;rs10413629;rs10408059;rs10418584	NA	0
56	19:31400001-31440000	19:31360001-31400000	9.45295e-25	HiC	GSE87112	Aorta	intra	rs7507779;rs10413629;rs10408059;rs10418584	NA	0
56	19:31440001-31480000	19:31360001-31400000	5.68821e-30	HiC	GSE87112	Aorta	intra	rs183245;rs16964905;rs10408529;rs10408383;rs11879702;rs10418326;rs28538702;rs16964918;rs10426656;rs11879246	NA	0
56	19:31560001-31600000	19:31360001-31400000	6.90423e-07	HiC	GSE87112	Aorta	intra	rs8101125;rs10500249;rs12975912;rs12984688;rs4805640;rs145178613;rs11883003;rs10500250;rs11881599	NA	0
56	19:31440001-31480000	19:31400001-31440000	1.71857e-23	HiC	GSE87112	Aorta	intra	rs183245;rs16964905;rs10408529;rs10408383;rs11879702;rs10418326;rs28538702;rs16964918;rs10426656;rs11879246	NA	0
56	19:31560001-31600000	19:31440001-31480000	7.74147e-13	HiC	GSE87112	Aorta	intra	rs8101125;rs10500249;rs12975912;rs12984688;rs4805640;rs145178613;rs11883003;rs10500250;rs11881599	NA	0
56	19:31600001-31640000	19:31440001-31480000	9.05632e-11	HiC	GSE87112	Aorta	intra	rs35314759;rs10417771	NA	0
56	19:31600001-31640000	19:31560001-31600000	2.16665e-12	HiC	GSE87112	Aorta	intra	rs35314759;rs10417771	NA	0
15	2:204880001-204920000	2:206000001-206040000	4.19582e-09	HiC	GSE87112	Bladder	intra	rs72945228	NA	0
37	8:30160001-30200000	8:30400001-30440000	1.2183e-08	HiC	GSE87112	Bladder	intra	rs183954385	NA	0
37	8:30320001-30360000	8:30360001-30400000	1.19919e-08	HiC	GSE87112	Bladder	intra	rs187205692	NA	0
37	8:30360001-30400000	8:30400001-30440000	3.96116e-20	HiC	GSE87112	Bladder	intra	rs148779790	NA	0
52	15:37200001-37240000	15:37360001-37400000	1.89705e-11	HiC	GSE87112	Bladder	intra	rs191812047	ENSG00000134138	1
52	15:38280001-38320000	15:38640001-38680000	1.32288e-14	HiC	GSE87112	Bladder	intra	rs549138354	NA	0
56	19:31440001-31480000	19:31640001-31680000	1.33522e-07	HiC	GSE87112	Bladder	intra	rs183245;rs16964905;rs10408529;rs10408383;rs11879702;rs10418326;rs28538702;rs16964918;rs10426656;rs11879246	ENSG00000268953	1
58	22:36040001-36080000	22:36200001-36240000	9.66875e-07	HiC	GSE87112	Bladder	intra	rs140350407;rs112979011	NA	0
58	22:36040001-36080000	22:36320001-36360000	4.02276e-09	HiC	GSE87112	Bladder	intra	rs140350407;rs112979011	NA	0
6	2:28960001-29000000	2:28800001-28840000	7.24016e-07	HiC	GSE87112	Bladder	intra	rs10198789;rs10174533;rs12714241;rs966250;rs6547873;rs6547874;rs559532367;rs12714242;rs111526969;rs7579321;rs576611597;rs6709674;rs6710080;rs6710082;rs12472549;rs11127189;rs11686412;rs6706858;rs60172496;rs13007183;rs145127586;rs10204329	NA	0
6	2:28960001-29000000	2:28880001-28920000	4.77235e-08	HiC	GSE87112	Bladder	intra	rs10198789;rs10174533;rs12714241;rs966250;rs6547873;rs6547874;rs559532367;rs12714242;rs111526969;rs7579321;rs576611597;rs6709674;rs6710080;rs6710082;rs12472549;rs11127189;rs11686412;rs6706858;rs60172496;rs13007183;rs145127586;rs10204329	NA	0
37	8:30160001-30200000	8:30040001-30080000	6.6199e-08	HiC	GSE87112	Bladder	intra	rs183954385	NA	0
37	8:30360001-30400000	8:30040001-30080000	6.24717e-17	HiC	GSE87112	Bladder	intra	rs148779790	NA	0
37	8:30360001-30400000	8:30280001-30320000	1.11256e-07	HiC	GSE87112	Bladder	intra	rs148779790	NA	0
37	8:30360001-30400000	8:30320001-30360000	1.19919e-08	HiC	GSE87112	Bladder	intra	rs148779790	NA	0
52	15:38280001-38320000	15:38640001-38680000	2.18705e-14	HiC	GSE87112	Dorsolateral_Prefrontal_Cortex	intra	rs549138354	NA	0
52	15:38280001-38320000	15:38680001-38720000	1.43888e-07	HiC	GSE87112	Dorsolateral_Prefrontal_Cortex	intra	rs549138354	NA	0
53	15:44160001-44200000	15:44320001-44360000	4.38664e-08	HiC	GSE87112	Dorsolateral_Prefrontal_Cortex	intra	rs78227853	NA	0
53	15:44160001-44200000	15:44360001-44400000	1.43888e-07	HiC	GSE87112	Dorsolateral_Prefrontal_Cortex	intra	rs78227853	NA	0
53	15:44160001-44200000	15:44480001-44520000	1.83044e-09	HiC	GSE87112	Dorsolateral_Prefrontal_Cortex	intra	rs78227853	ENSG00000171877	1
53	15:44160001-44200000	15:44760001-44800000	8.36521e-07	HiC	GSE87112	Dorsolateral_Prefrontal_Cortex	intra	rs78227853	NA	0
56	19:31560001-31600000	19:31600001-31640000	9.84427e-07	HiC	GSE87112	Dorsolateral_Prefrontal_Cortex	intra	rs8101125;rs10500249;rs12975912;rs12984688;rs4805640;rs145178613;rs11883003;rs10500250;rs11881599	NA	0
56	19:31400001-31440000	19:31360001-31400000	6.28985e-13	HiC	GSE87112	Dorsolateral_Prefrontal_Cortex	intra	rs7507779;rs10413629;rs10408059;rs10418584	NA	0
56	19:31600001-31640000	19:31560001-31600000	9.84427e-07	HiC	GSE87112	Dorsolateral_Prefrontal_Cortex	intra	rs35314759;rs10417771	NA	0
30	5:179440001-179480000	5:179480001-179520000	4.40107e-13	HiC	GSE87112	Hippocampus	intra	rs187802851	ENSG00000113269	1
39	9:3880001-3920000	9:3920001-3960000	1.70963e-13	HiC	GSE87112	Hippocampus	intra	rs10814753;rs148537967	NA	0
52	15:38280001-38320000	15:38480001-38520000	1.19909e-08	HiC	GSE87112	Hippocampus	intra	rs549138354	NA	0
52	15:38280001-38320000	15:38600001-38640000	2.10772e-07	HiC	GSE87112	Hippocampus	intra	rs549138354	NA	0
52	15:38280001-38320000	15:38640001-38680000	2.29631e-17	HiC	GSE87112	Hippocampus	intra	rs549138354	NA	0
53	15:44160001-44200000	15:44320001-44360000	8.09816e-12	HiC	GSE87112	Hippocampus	intra	rs78227853	NA	0
53	15:44160001-44200000	15:44400001-44440000	1.15106e-07	HiC	GSE87112	Hippocampus	intra	rs78227853	NA	0
53	15:44160001-44200000	15:44480001-44520000	3.35624e-13	HiC	GSE87112	Hippocampus	intra	rs78227853	ENSG00000171877	1
53	15:44160001-44200000	15:44560001-44600000	6.56791e-07	HiC	GSE87112	Hippocampus	intra	rs78227853	ENSG00000166734	1
15	2:204640001-204680000	2:204320001-204360000	1.26299e-08	HiC	GSE87112	Hippocampus	intra	rs72936506;rs72936508	NA	0
39	9:3920001-3960000	9:3880001-3920000	1.70963e-13	HiC	GSE87112	Hippocampus	intra	rs10974156	NA	0
50	14:25480001-25520000	14:25320001-25360000	2.62409e-08	HiC	GSE87112	Hippocampus	intra	rs1952499;rs2094659;rs58590969;rs7152812;rs17109515;rs77860416;rs138532866;rs4522329;rs17109537;rs5807274;rs559639846;rs2003997;rs72180548;rs141145187;rs873103;rs2225269	NA	0
1	1:88240001-88280000	1:88360001-88400000	6.31568e-18	HiC	GSE87112	Left_Ventricle	intra	rs146728934;rs142728529	NA	0
1	1:88240001-88280000	1:88400001-88440000	5.30257e-07	HiC	GSE87112	Left_Ventricle	intra	rs146728934;rs142728529	NA	0
1	1:88240001-88280000	1:88440001-88480000	7.14978e-13	HiC	GSE87112	Left_Ventricle	intra	rs146728934;rs142728529	NA	0
1	1:88240001-88280000	1:88480001-88520000	4.71419e-08	HiC	GSE87112	Left_Ventricle	intra	rs146728934;rs142728529	NA	0
1	1:88240001-88280000	1:88600001-88640000	1.44497e-18	HiC	GSE87112	Left_Ventricle	intra	rs146728934;rs142728529	NA	0
2	1:89440001-89480000	1:89520001-89560000	2.64779e-10	HiC	GSE87112	Left_Ventricle	intra	rs144182058	ENSG00000117228	1
2	1:89440001-89480000	1:89600001-89640000	3.23678e-09	HiC	GSE87112	Left_Ventricle	intra	rs144182058	ENSG00000162645	1
2	1:89440001-89480000	1:89640001-89680000	1.45759e-14	HiC	GSE87112	Left_Ventricle	intra	rs144182058	ENSG00000213512:ENSG00000162654	1
2	1:89440001-89480000	1:89720001-89760000	3.09959e-08	HiC	GSE87112	Left_Ventricle	intra	rs144182058	ENSG00000154451	1
2	1:89440001-89480000	1:89760001-89800000	1.55425e-11	HiC	GSE87112	Left_Ventricle	intra	rs144182058	NA	0
2	1:89440001-89480000	1:89800001-89840000	8.55839e-30	HiC	GSE87112	Left_Ventricle	intra	rs144182058	ENSG00000183347	1
2	1:89440001-89480000	1:89880001-89920000	9.96969e-41	HiC	GSE87112	Left_Ventricle	intra	rs144182058	NA	0
2	1:89440001-89480000	1:89920001-89960000	1.16512e-23	HiC	GSE87112	Left_Ventricle	intra	rs144182058	NA	0
2	1:89440001-89480000	1:89960001-90000000	2.03846e-09	HiC	GSE87112	Left_Ventricle	intra	rs144182058	ENSG00000197147	1
2	1:89440001-89480000	1:90000001-90040000	5.98091e-13	HiC	GSE87112	Left_Ventricle	intra	rs144182058	NA	0
2	1:89440001-89480000	1:90040001-90080000	3.59616e-15	HiC	GSE87112	Left_Ventricle	intra	rs144182058	NA	0
2	1:89440001-89480000	1:90080001-90120000	1.5277e-09	HiC	GSE87112	Left_Ventricle	intra	rs144182058	ENSG00000171488:ENSG00000271949	1
2	1:89440001-89480000	1:90120001-90160000	2.42895e-11	HiC	GSE87112	Left_Ventricle	intra	rs144182058	NA	0
2	1:89440001-89480000	1:90160001-90200000	6.09825e-21	HiC	GSE87112	Left_Ventricle	intra	rs144182058	NA	0
2	1:89440001-89480000	1:90200001-90240000	1.59948e-20	HiC	GSE87112	Left_Ventricle	intra	rs144182058	NA	0
2	1:89440001-89480000	1:91400001-91440000	4.24436e-08	HiC	GSE87112	Left_Ventricle	intra	rs144182058	NA	0
2	1:89520001-89560000	1:89560001-89600000	5.41944e-09	HiC	GSE87112	Left_Ventricle	intra	rs147631135	NA	0
2	1:89520001-89560000	1:89600001-89640000	9.48205e-19	HiC	GSE87112	Left_Ventricle	intra	rs147631135	ENSG00000162645	1
2	1:89520001-89560000	1:89640001-89680000	5.09113e-14	HiC	GSE87112	Left_Ventricle	intra	rs147631135	ENSG00000213512:ENSG00000162654	1
2	1:89520001-89560000	1:89680001-89720000	4.53452e-12	HiC	GSE87112	Left_Ventricle	intra	rs147631135	NA	0
2	1:89520001-89560000	1:89720001-89760000	1.01692e-24	HiC	GSE87112	Left_Ventricle	intra	rs147631135	ENSG00000154451	1
2	1:89520001-89560000	1:89760001-89800000	6.98735e-22	HiC	GSE87112	Left_Ventricle	intra	rs147631135	NA	0
2	1:89520001-89560000	1:89800001-89840000	8.58467e-40	HiC	GSE87112	Left_Ventricle	intra	rs147631135	ENSG00000183347	1
2	1:89520001-89560000	1:89840001-89880000	5.83153e-21	HiC	GSE87112	Left_Ventricle	intra	rs147631135	NA	0
2	1:89520001-89560000	1:89880001-89920000	2.76184e-74	HiC	GSE87112	Left_Ventricle	intra	rs147631135	NA	0
2	1:89520001-89560000	1:89920001-89960000	1.0533e-33	HiC	GSE87112	Left_Ventricle	intra	rs147631135	NA	0
2	1:89520001-89560000	1:90080001-90120000	2.30629e-10	HiC	GSE87112	Left_Ventricle	intra	rs147631135	ENSG00000171488:ENSG00000271949	1
2	1:89520001-89560000	1:90160001-90200000	2.99686e-16	HiC	GSE87112	Left_Ventricle	intra	rs147631135	NA	0
2	1:89520001-89560000	1:90200001-90240000	6.44446e-18	HiC	GSE87112	Left_Ventricle	intra	rs147631135	NA	0
2	1:89520001-89560000	1:90360001-90400000	2.49005e-09	HiC	GSE87112	Left_Ventricle	intra	rs147631135	NA	0
2	1:89520001-89560000	1:90400001-90440000	5.6739e-14	HiC	GSE87112	Left_Ventricle	intra	rs147631135	NA	0
2	1:89520001-89560000	1:90720001-90760000	2.58403e-11	HiC	GSE87112	Left_Ventricle	intra	rs147631135	NA	0
2	1:89560001-89600000	1:89600001-89640000	8.01867e-39	HiC	GSE87112	Left_Ventricle	intra	rs41288375	ENSG00000162645	1
2	1:89560001-89600000	1:89640001-89680000	9.48205e-19	HiC	GSE87112	Left_Ventricle	intra	rs41288375	ENSG00000213512:ENSG00000162654	1
2	1:89560001-89600000	1:89680001-89720000	9.59892e-29	HiC	GSE87112	Left_Ventricle	intra	rs41288375	NA	0
2	1:89560001-89600000	1:89720001-89760000	1.51675e-38	HiC	GSE87112	Left_Ventricle	intra	rs41288375	ENSG00000154451	1
2	1:89560001-89600000	1:89760001-89800000	1.23536e-22	HiC	GSE87112	Left_Ventricle	intra	rs41288375	NA	0
2	1:89560001-89600000	1:89800001-89840000	9.95137e-70	HiC	GSE87112	Left_Ventricle	intra	rs41288375	ENSG00000183347	1
2	1:89560001-89600000	1:89840001-89880000	3.8421e-13	HiC	GSE87112	Left_Ventricle	intra	rs41288375	NA	0
2	1:89560001-89600000	1:89880001-89920000	1.98103e-44	HiC	GSE87112	Left_Ventricle	intra	rs41288375	NA	0
2	1:89560001-89600000	1:89920001-89960000	1.60093e-28	HiC	GSE87112	Left_Ventricle	intra	rs41288375	NA	0
2	1:89560001-89600000	1:89960001-90000000	1.02248e-07	HiC	GSE87112	Left_Ventricle	intra	rs41288375	ENSG00000197147	1
2	1:89560001-89600000	1:90000001-90040000	6.53469e-08	HiC	GSE87112	Left_Ventricle	intra	rs41288375	NA	0
2	1:89560001-89600000	1:90040001-90080000	1.83381e-08	HiC	GSE87112	Left_Ventricle	intra	rs41288375	NA	0
2	1:89560001-89600000	1:90120001-90160000	1.41724e-07	HiC	GSE87112	Left_Ventricle	intra	rs41288375	NA	0
2	1:89560001-89600000	1:90160001-90200000	2.34869e-16	HiC	GSE87112	Left_Ventricle	intra	rs41288375	NA	0
2	1:89560001-89600000	1:90280001-90320000	6.44984e-07	HiC	GSE87112	Left_Ventricle	intra	rs41288375	ENSG00000171492	1
2	1:89560001-89600000	1:91600001-91640000	1.12186e-07	HiC	GSE87112	Left_Ventricle	intra	rs41288375	NA	0
3	1:96040001-96080000	1:96080001-96120000	9.47417e-09	HiC	GSE87112	Left_Ventricle	intra	rs111695916	NA	0
3	1:96040001-96080000	1:96120001-96160000	9.98223e-10	HiC	GSE87112	Left_Ventricle	intra	rs111695916	NA	0
3	1:96040001-96080000	1:96360001-96400000	3.02954e-15	HiC	GSE87112	Left_Ventricle	intra	rs111695916	NA	0
3	1:96040001-96080000	1:96560001-96600000	2.45092e-17	HiC	GSE87112	Left_Ventricle	intra	rs111695916	NA	0
3	1:96040001-96080000	1:96600001-96640000	6.34711e-09	HiC	GSE87112	Left_Ventricle	intra	rs111695916	NA	0
3	1:96040001-96080000	1:96800001-96840000	2.1662e-07	HiC	GSE87112	Left_Ventricle	intra	rs111695916	NA	0
3	1:96040001-96080000	1:97120001-97160000	8.93179e-17	HiC	GSE87112	Left_Ventricle	intra	rs111695916	NA	0
3	1:96040001-96080000	1:97600001-97640000	5.10941e-07	HiC	GSE87112	Left_Ventricle	intra	rs111695916	NA	0
3	1:96040001-96080000	1:98000001-98040000	4.83889e-15	HiC	GSE87112	Left_Ventricle	intra	rs111695916	NA	0
3	1:96040001-96080000	1:98480001-98520000	2.58843e-07	HiC	GSE87112	Left_Ventricle	intra	rs111695916	NA	0
3	1:96040001-96080000	1:98720001-98760000	7.6898e-13	HiC	GSE87112	Left_Ventricle	intra	rs111695916	NA	0
3	1:96040001-96080000	1:98920001-98960000	1.80806e-18	HiC	GSE87112	Left_Ventricle	intra	rs111695916	NA	0
4	1:210040001-210080000	1:210160001-210200000	6.31568e-18	HiC	GSE87112	Left_Ventricle	intra	rs549377182	NA	0
6	2:29040001-29080000	2:29120001-29160000	2.71681e-11	HiC	GSE87112	Left_Ventricle	intra	rs61620093;rs11127190;rs62131972;rs61407258;rs149401994;rs6718662;rs10865508;rs36004797;rs11685682;rs67410623;rs61226201;rs10166861;rs56789675;rs4611608;rs11690571;rs4632298;rs60790187	NA	0
6	2:29040001-29080000	2:30320001-30360000	3.71621e-08	HiC	GSE87112	Left_Ventricle	intra	rs61620093;rs11127190;rs62131972;rs61407258;rs149401994;rs6718662;rs10865508;rs36004797;rs11685682;rs67410623;rs61226201;rs10166861;rs56789675;rs4611608;rs11690571;rs4632298;rs60790187	NA	0
6	2:29080001-29120000	2:29120001-29160000	6.0238e-08	HiC	GSE87112	Left_Ventricle	intra	rs66904522;rs372996493;rs72784066;rs57286839;rs140002828;rs55785599;rs11684695;rs4665436;rs4233729;rs4666122;rs4563180;rs78997274;rs4638745;rs34611659;rs56178008;rs538613221;rs34921009;rs60617439;rs7592895;rs4358081;rs4289133;rs6744612;rs5830093;rs4666123;rs4666124;rs12465314;rs536343528;rs201412146;rs28568362;rs11127192;rs13014379;rs112246861	NA	0
6	2:29120001-29160000	2:29320001-29360000	4.29622e-07	HiC	GSE87112	Left_Ventricle	intra	rs12989765;rs12998650;rs7569020;rs71443098;rs7593028;rs7567639;rs7584370;rs9677133;rs11433310;rs9678533;rs13426929;rs6739354;rs34588907;rs200355684;rs6729601;rs6715296;rs6730523;rs4666130;rs12714250;rs68025883;rs13007798;rs34231148;rs34564767;rs11676658;rs6755185;rs34113296	ENSG00000115295	1
6	2:29120001-29160000	2:29360001-29400000	6.09915e-22	HiC	GSE87112	Left_Ventricle	intra	rs12989765;rs12998650;rs7569020;rs71443098;rs7593028;rs7567639;rs7584370;rs9677133;rs11433310;rs9678533;rs13426929;rs6739354;rs34588907;rs200355684;rs6729601;rs6715296;rs6730523;rs4666130;rs12714250;rs68025883;rs13007798;rs34231148;rs34564767;rs11676658;rs6755185;rs34113296	NA	0
6	2:29120001-29160000	2:29400001-29440000	7.1261e-40	HiC	GSE87112	Left_Ventricle	intra	rs12989765;rs12998650;rs7569020;rs71443098;rs7593028;rs7567639;rs7584370;rs9677133;rs11433310;rs9678533;rs13426929;rs6739354;rs34588907;rs200355684;rs6729601;rs6715296;rs6730523;rs4666130;rs12714250;rs68025883;rs13007798;rs34231148;rs34564767;rs11676658;rs6755185;rs34113296	NA	0
6	2:29120001-29160000	2:29480001-29520000	2.9819e-14	HiC	GSE87112	Left_Ventricle	intra	rs12989765;rs12998650;rs7569020;rs71443098;rs7593028;rs7567639;rs7584370;rs9677133;rs11433310;rs9678533;rs13426929;rs6739354;rs34588907;rs200355684;rs6729601;rs6715296;rs6730523;rs4666130;rs12714250;rs68025883;rs13007798;rs34231148;rs34564767;rs11676658;rs6755185;rs34113296	NA	0
6	2:29120001-29160000	2:29680001-29720000	2.62337e-07	HiC	GSE87112	Left_Ventricle	intra	rs12989765;rs12998650;rs7569020;rs71443098;rs7593028;rs7567639;rs7584370;rs9677133;rs11433310;rs9678533;rs13426929;rs6739354;rs34588907;rs200355684;rs6729601;rs6715296;rs6730523;rs4666130;rs12714250;rs68025883;rs13007798;rs34231148;rs34564767;rs11676658;rs6755185;rs34113296	NA	0
6	2:29120001-29160000	2:29920001-29960000	2.54573e-23	HiC	GSE87112	Left_Ventricle	intra	rs12989765;rs12998650;rs7569020;rs71443098;rs7593028;rs7567639;rs7584370;rs9677133;rs11433310;rs9678533;rs13426929;rs6739354;rs34588907;rs200355684;rs6729601;rs6715296;rs6730523;rs4666130;rs12714250;rs68025883;rs13007798;rs34231148;rs34564767;rs11676658;rs6755185;rs34113296	NA	0
6	2:29120001-29160000	2:30000001-30040000	1.52868e-12	HiC	GSE87112	Left_Ventricle	intra	rs12989765;rs12998650;rs7569020;rs71443098;rs7593028;rs7567639;rs7584370;rs9677133;rs11433310;rs9678533;rs13426929;rs6739354;rs34588907;rs200355684;rs6729601;rs6715296;rs6730523;rs4666130;rs12714250;rs68025883;rs13007798;rs34231148;rs34564767;rs11676658;rs6755185;rs34113296	NA	0
6	2:29120001-29160000	2:30200001-30240000	3.56266e-09	HiC	GSE87112	Left_Ventricle	intra	rs12989765;rs12998650;rs7569020;rs71443098;rs7593028;rs7567639;rs7584370;rs9677133;rs11433310;rs9678533;rs13426929;rs6739354;rs34588907;rs200355684;rs6729601;rs6715296;rs6730523;rs4666130;rs12714250;rs68025883;rs13007798;rs34231148;rs34564767;rs11676658;rs6755185;rs34113296	NA	0
6	2:29120001-29160000	2:30280001-30320000	2.89267e-08	HiC	GSE87112	Left_Ventricle	intra	rs12989765;rs12998650;rs7569020;rs71443098;rs7593028;rs7567639;rs7584370;rs9677133;rs11433310;rs9678533;rs13426929;rs6739354;rs34588907;rs200355684;rs6729601;rs6715296;rs6730523;rs4666130;rs12714250;rs68025883;rs13007798;rs34231148;rs34564767;rs11676658;rs6755185;rs34113296	NA	0
6	2:29160001-29200000	2:29400001-29440000	3.33726e-48	HiC	GSE87112	Left_Ventricle	intra	rs11127194;rs7423135;rs35937475;rs4413120;rs6757653;rs6757902;rs13009624;rs4666145;rs34262135;rs6760824;rs6717571;rs35065755;rs74175081;rs10197378;rs35244094;rs4666153;rs6547899;rs7569310;rs3936096;rs4666154;rs66875689	NA	0
6	2:29160001-29200000	2:30320001-30360000	3.3115e-07	HiC	GSE87112	Left_Ventricle	intra	rs11127194;rs7423135;rs35937475;rs4413120;rs6757653;rs6757902;rs13009624;rs4666145;rs34262135;rs6760824;rs6717571;rs35065755;rs74175081;rs10197378;rs35244094;rs4666153;rs6547899;rs7569310;rs3936096;rs4666154;rs66875689	NA	0
6	2:29200001-29240000	2:29400001-29440000	2.20333e-14	HiC	GSE87112	Left_Ventricle	intra	rs11683453	NA	0
6	2:29200001-29240000	2:30000001-30040000	8.20123e-08	HiC	GSE87112	Left_Ventricle	intra	rs11683453	NA	0
7	2:46320001-46360000	2:46400001-46440000	5.32824e-08	HiC	GSE87112	Left_Ventricle	intra	rs17034557	NA	0
7	2:46320001-46360000	2:46440001-46480000	6.36937e-11	HiC	GSE87112	Left_Ventricle	intra	rs17034557	NA	0
7	2:46320001-46360000	2:46480001-46520000	2.54579e-62	HiC	GSE87112	Left_Ventricle	intra	rs17034557	NA	0
7	2:46320001-46360000	2:46520001-46560000	7.76512e-37	HiC	GSE87112	Left_Ventricle	intra	rs17034557	ENSG00000116016	1
7	2:46320001-46360000	2:46560001-46600000	2.4833e-40	HiC	GSE87112	Left_Ventricle	intra	rs17034557	NA	0
7	2:46320001-46360000	2:46600001-46640000	2.04704e-35	HiC	GSE87112	Left_Ventricle	intra	rs17034557	NA	0
7	2:46320001-46360000	2:46640001-46680000	2.35959e-12	HiC	GSE87112	Left_Ventricle	intra	rs17034557	ENSG00000187600	1
7	2:46320001-46360000	2:46680001-46720000	3.08497e-19	HiC	GSE87112	Left_Ventricle	intra	rs17034557	NA	0
7	2:46320001-46360000	2:46840001-46880000	1.878e-09	HiC	GSE87112	Left_Ventricle	intra	rs17034557	ENSG00000119878:ENSG00000151665	1
7	2:46320001-46360000	2:47080001-47120000	3.1506e-09	HiC	GSE87112	Left_Ventricle	intra	rs17034557	NA	0
8	2:75120001-75160000	2:75600001-75640000	6.0613e-09	HiC	GSE87112	Left_Ventricle	intra	rs191393336	NA	0
8	2:75160001-75200000	2:75600001-75640000	1.02177e-14	HiC	GSE87112	Left_Ventricle	intra	rs186769950;rs182044784	NA	0
8	2:75160001-75200000	2:75680001-75720000	9.04504e-12	HiC	GSE87112	Left_Ventricle	intra	rs186769950;rs182044784	NA	0
9	2:140000001-140040000	2:140040001-140080000	7.01007e-12	HiC	GSE87112	Left_Ventricle	intra	rs191090565	NA	0
9	2:140000001-140040000	2:140160001-140200000	7.53338e-09	HiC	GSE87112	Left_Ventricle	intra	rs191090565	NA	0
9	2:140000001-140040000	2:141120001-141160000	6.40395e-08	HiC	GSE87112	Left_Ventricle	intra	rs191090565	NA	0
9	2:140000001-140040000	2:142040001-142080000	1.44431e-07	HiC	GSE87112	Left_Ventricle	intra	rs191090565	NA	0
9	2:140000001-140040000	2:142160001-142200000	5.71754e-08	HiC	GSE87112	Left_Ventricle	intra	rs191090565	NA	0
9	2:140000001-140040000	2:142240001-142280000	3.20175e-08	HiC	GSE87112	Left_Ventricle	intra	rs191090565	NA	0
9	2:140000001-140040000	2:142560001-142600000	9.77045e-11	HiC	GSE87112	Left_Ventricle	intra	rs191090565	NA	0
9	2:140000001-140040000	2:142600001-142640000	8.1167e-18	HiC	GSE87112	Left_Ventricle	intra	rs191090565	NA	0
9	2:140000001-140040000	2:142680001-142720000	1.33013e-09	HiC	GSE87112	Left_Ventricle	intra	rs191090565	NA	0
9	2:140000001-140040000	2:142760001-142800000	6.48217e-10	HiC	GSE87112	Left_Ventricle	intra	rs191090565	NA	0
9	2:140000001-140040000	2:142800001-142840000	3.00948e-15	HiC	GSE87112	Left_Ventricle	intra	rs191090565	NA	0
9	2:140040001-140080000	2:141480001-141520000	4.86414e-10	HiC	GSE87112	Left_Ventricle	intra	rs193016032	NA	0
9	2:140040001-140080000	2:142720001-142760000	1.33013e-09	HiC	GSE87112	Left_Ventricle	intra	rs193016032	NA	0
9	2:140040001-140080000	2:142800001-142840000	1.5136e-11	HiC	GSE87112	Left_Ventricle	intra	rs193016032	NA	0
9	2:140040001-140080000	2:142880001-142920000	4.34228e-10	HiC	GSE87112	Left_Ventricle	intra	rs193016032	ENSG00000168702	1
9	2:140320001-140360000	2:140360001-140400000	1.25708e-08	HiC	GSE87112	Left_Ventricle	intra	rs185672187	NA	0
9	2:140320001-140360000	2:142560001-142600000	7.03628e-07	HiC	GSE87112	Left_Ventricle	intra	rs185672187	NA	0
9	2:140320001-140360000	2:142600001-142640000	5.49637e-07	HiC	GSE87112	Left_Ventricle	intra	rs185672187	NA	0
9	2:140320001-140360000	2:142760001-142800000	9.7227e-07	HiC	GSE87112	Left_Ventricle	intra	rs185672187	NA	0
9	2:140320001-140360000	2:142800001-142840000	6.05006e-09	HiC	GSE87112	Left_Ventricle	intra	rs185672187	NA	0
9	2:140320001-140360000	2:142920001-142960000	2.52679e-09	HiC	GSE87112	Left_Ventricle	intra	rs185672187	NA	0
9	2:140320001-140360000	2:143280001-143320000	5.17346e-20	HiC	GSE87112	Left_Ventricle	intra	rs185672187	NA	0
10	2:141720001-141760000	2:141760001-141800000	1.25708e-08	HiC	GSE87112	Left_Ventricle	intra	rs116486031;rs145582438	NA	0
10	2:141720001-141760000	2:142040001-142080000	4.29352e-09	HiC	GSE87112	Left_Ventricle	intra	rs116486031;rs145582438	NA	0
10	2:141720001-141760000	2:142440001-142480000	1.00699e-07	HiC	GSE87112	Left_Ventricle	intra	rs116486031;rs145582438	NA	0
10	2:141760001-141800000	2:141800001-141840000	2.38863e-11	HiC	GSE87112	Left_Ventricle	intra	rs72849528;rs72849548;rs72849557	NA	0
10	2:141760001-141800000	2:142040001-142080000	5.75091e-08	HiC	GSE87112	Left_Ventricle	intra	rs72849528;rs72849548;rs72849557	NA	0
10	2:141760001-141800000	2:142160001-142200000	9.03616e-15	HiC	GSE87112	Left_Ventricle	intra	rs72849528;rs72849548;rs72849557	NA	0
10	2:141760001-141800000	2:142200001-142240000	3.00402e-13	HiC	GSE87112	Left_Ventricle	intra	rs72849528;rs72849548;rs72849557	NA	0
10	2:141760001-141800000	2:142400001-142440000	7.4613e-08	HiC	GSE87112	Left_Ventricle	intra	rs72849528;rs72849548;rs72849557	NA	0
10	2:141760001-141800000	2:142480001-142520000	9.23627e-13	HiC	GSE87112	Left_Ventricle	intra	rs72849528;rs72849548;rs72849557	NA	0
10	2:141760001-141800000	2:142600001-142640000	7.32245e-07	HiC	GSE87112	Left_Ventricle	intra	rs72849528;rs72849548;rs72849557	NA	0
10	2:141760001-141800000	2:142680001-142720000	3.94125e-08	HiC	GSE87112	Left_Ventricle	intra	rs72849528;rs72849548;rs72849557	NA	0
10	2:141760001-141800000	2:142880001-142920000	6.09101e-12	HiC	GSE87112	Left_Ventricle	intra	rs72849528;rs72849548;rs72849557	ENSG00000168702	1
11	2:158480001-158520000	2:158520001-158560000	1.65127e-07	HiC	GSE87112	Left_Ventricle	intra	rs72927479	NA	0
11	2:158480001-158520000	2:158800001-158840000	9.33268e-24	HiC	GSE87112	Left_Ventricle	intra	rs72927479	NA	0
11	2:158480001-158520000	2:158840001-158880000	3.32965e-15	HiC	GSE87112	Left_Ventricle	intra	rs72927479	NA	0
11	2:158480001-158520000	2:159440001-159480000	4.93396e-07	HiC	GSE87112	Left_Ventricle	intra	rs72927479	NA	0
11	2:158480001-158520000	2:159560001-159600000	3.56266e-09	HiC	GSE87112	Left_Ventricle	intra	rs72927479	NA	0
12	2:172520001-172560000	2:172560001-172600000	7.13496e-07	HiC	GSE87112	Left_Ventricle	intra	rs1028127;rs12998411;rs12052995;rs17614941;rs34242651;rs62184165	ENSG00000268821	1
12	2:172520001-172560000	2:172600001-172640000	1.64233e-08	HiC	GSE87112	Left_Ventricle	intra	rs1028127;rs12998411;rs12052995;rs17614941;rs34242651;rs62184165	NA	0
12	2:172520001-172560000	2:172640001-172680000	2.31686e-09	HiC	GSE87112	Left_Ventricle	intra	rs1028127;rs12998411;rs12052995;rs17614941;rs34242651;rs62184165	NA	0
12	2:172520001-172560000	2:172800001-172840000	1.75423e-13	HiC	GSE87112	Left_Ventricle	intra	rs1028127;rs12998411;rs12052995;rs17614941;rs34242651;rs62184165	NA	0
12	2:172520001-172560000	2:172920001-172960000	2.45016e-18	HiC	GSE87112	Left_Ventricle	intra	rs1028127;rs12998411;rs12052995;rs17614941;rs34242651;rs62184165	ENSG00000144355	1
12	2:172520001-172560000	2:172960001-173000000	1.73637e-10	HiC	GSE87112	Left_Ventricle	intra	rs1028127;rs12998411;rs12052995;rs17614941;rs34242651;rs62184165	ENSG00000115844	1
12	2:172520001-172560000	2:173000001-173040000	4.71683e-13	HiC	GSE87112	Left_Ventricle	intra	rs1028127;rs12998411;rs12052995;rs17614941;rs34242651;rs62184165	NA	0
12	2:172520001-172560000	2:173280001-173320000	4.26437e-17	HiC	GSE87112	Left_Ventricle	intra	rs1028127;rs12998411;rs12052995;rs17614941;rs34242651;rs62184165	ENSG00000091409	1
12	2:172520001-172560000	2:173320001-173360000	4.62453e-13	HiC	GSE87112	Left_Ventricle	intra	rs1028127;rs12998411;rs12052995;rs17614941;rs34242651;rs62184165	NA	0
12	2:172520001-172560000	2:173520001-173560000	2.13743e-08	HiC	GSE87112	Left_Ventricle	intra	rs1028127;rs12998411;rs12052995;rs17614941;rs34242651;rs62184165	NA	0
12	2:172520001-172560000	2:173680001-173720000	3.3115e-07	HiC	GSE87112	Left_Ventricle	intra	rs1028127;rs12998411;rs12052995;rs17614941;rs34242651;rs62184165	NA	0
12	2:172520001-172560000	2:175520001-175560000	8.87273e-08	HiC	GSE87112	Left_Ventricle	intra	rs1028127;rs12998411;rs12052995;rs17614941;rs34242651;rs62184165	ENSG00000115935	1
12	2:172560001-172600000	2:172600001-172640000	3.88131e-22	HiC	GSE87112	Left_Ventricle	intra	rs34531723;rs12997093;rs10930491;rs36082906;rs2292816;rs35181611	NA	0
12	2:172560001-172600000	2:172640001-172680000	8.74779e-17	HiC	GSE87112	Left_Ventricle	intra	rs34531723;rs12997093;rs10930491;rs36082906;rs2292816;rs35181611	NA	0
12	2:172560001-172600000	2:172680001-172720000	1.32688e-10	HiC	GSE87112	Left_Ventricle	intra	rs34531723;rs12997093;rs10930491;rs36082906;rs2292816;rs35181611	NA	0
12	2:172560001-172600000	2:172800001-172840000	8.5476e-08	HiC	GSE87112	Left_Ventricle	intra	rs34531723;rs12997093;rs10930491;rs36082906;rs2292816;rs35181611	NA	0
12	2:172560001-172600000	2:172920001-172960000	6.14315e-22	HiC	GSE87112	Left_Ventricle	intra	rs34531723;rs12997093;rs10930491;rs36082906;rs2292816;rs35181611	ENSG00000144355	1
12	2:172560001-172600000	2:172960001-173000000	3.4296e-08	HiC	GSE87112	Left_Ventricle	intra	rs34531723;rs12997093;rs10930491;rs36082906;rs2292816;rs35181611	ENSG00000115844	1
12	2:172560001-172600000	2:173040001-173080000	3.47973e-17	HiC	GSE87112	Left_Ventricle	intra	rs34531723;rs12997093;rs10930491;rs36082906;rs2292816;rs35181611	NA	0
12	2:172560001-172600000	2:173280001-173320000	1.00699e-07	HiC	GSE87112	Left_Ventricle	intra	rs34531723;rs12997093;rs10930491;rs36082906;rs2292816;rs35181611	ENSG00000091409	1
12	2:172600001-172640000	2:172680001-172720000	2.71681e-11	HiC	GSE87112	Left_Ventricle	intra	rs9789538;rs6723259;rs1607254;rs11690807;rs4510184	NA	0
12	2:172600001-172640000	2:172920001-172960000	5.75306e-39	HiC	GSE87112	Left_Ventricle	intra	rs9789538;rs6723259;rs1607254;rs11690807;rs4510184	ENSG00000144355	1
12	2:172600001-172640000	2:172960001-173000000	7.30287e-07	HiC	GSE87112	Left_Ventricle	intra	rs9789538;rs6723259;rs1607254;rs11690807;rs4510184	ENSG00000115844	1
12	2:172600001-172640000	2:173280001-173320000	5.66468e-12	HiC	GSE87112	Left_Ventricle	intra	rs9789538;rs6723259;rs1607254;rs11690807;rs4510184	ENSG00000091409	1
12	2:172600001-172640000	2:173400001-173440000	4.62453e-13	HiC	GSE87112	Left_Ventricle	intra	rs9789538;rs6723259;rs1607254;rs11690807;rs4510184	ENSG00000152256	1
12	2:172600001-172640000	2:174760001-174800000	2.30193e-09	HiC	GSE87112	Left_Ventricle	intra	rs9789538;rs6723259;rs1607254;rs11690807;rs4510184	NA	0
12	2:172640001-172680000	2:172720001-172760000	1.36879e-11	HiC	GSE87112	Left_Ventricle	intra	rs3770458;rs35854151;rs17581284;rs55908841	NA	0
12	2:172640001-172680000	2:172800001-172840000	1.14118e-12	HiC	GSE87112	Left_Ventricle	intra	rs3770458;rs35854151;rs17581284;rs55908841	NA	0
12	2:172640001-172680000	2:172920001-172960000	1.29027e-20	HiC	GSE87112	Left_Ventricle	intra	rs3770458;rs35854151;rs17581284;rs55908841	ENSG00000144355	1
12	2:172640001-172680000	2:173280001-173320000	1.10001e-09	HiC	GSE87112	Left_Ventricle	intra	rs3770458;rs35854151;rs17581284;rs55908841	ENSG00000091409	1
12	2:172680001-172720000	2:172920001-172960000	3.04846e-15	HiC	GSE87112	Left_Ventricle	intra	rs2271758	ENSG00000144355	1
12	2:172680001-172720000	2:174920001-174960000	6.32814e-09	HiC	GSE87112	Left_Ventricle	intra	rs2271758	NA	0
12	2:172720001-172760000	2:172920001-172960000	3.04351e-36	HiC	GSE87112	Left_Ventricle	intra	rs59844139;rs62182403	ENSG00000144355	1
12	2:172760001-172800000	2:172920001-172960000	3.60794e-10	HiC	GSE87112	Left_Ventricle	intra	rs62182436	ENSG00000144355	1
12	2:172800001-172840000	2:172920001-172960000	6.36937e-11	HiC	GSE87112	Left_Ventricle	intra	rs36067235;rs4280427;rs4280428;rs11676438;rs62183766;rs62183769;rs62183770	ENSG00000144355	1
12	2:172920001-172960000	2:173280001-173320000	2.63494e-08	HiC	GSE87112	Left_Ventricle	intra	rs35512483;rs788171;rs35220601;rs112154836;rs568821036;rs6725971	ENSG00000091409	1
12	2:172920001-172960000	2:173480001-173520000	6.59928e-07	HiC	GSE87112	Left_Ventricle	intra	rs35512483;rs788171;rs35220601;rs112154836;rs568821036;rs6725971	NA	0
13	2:178200001-178240000	2:178240001-178280000	4.35412e-18	HiC	GSE87112	Left_Ventricle	intra	rs35635511	ENSG00000116044:ENSG00000018510	1
13	2:178200001-178240000	2:178280001-178320000	2.60535e-19	HiC	GSE87112	Left_Ventricle	intra	rs35635511	NA	0
13	2:178200001-178240000	2:178360001-178400000	4.80504e-13	HiC	GSE87112	Left_Ventricle	intra	rs35635511	NA	0
13	2:178200001-178240000	2:178440001-178480000	1.10994e-10	HiC	GSE87112	Left_Ventricle	intra	rs35635511	NA	0
13	2:178200001-178240000	2:178480001-178520000	2.05355e-09	HiC	GSE87112	Left_Ventricle	intra	rs35635511	ENSG00000197557	1
13	2:178200001-178240000	2:178520001-178560000	1.7767e-09	HiC	GSE87112	Left_Ventricle	intra	rs35635511	NA	0
13	2:178200001-178240000	2:178560001-178600000	7.34435e-47	HiC	GSE87112	Left_Ventricle	intra	rs35635511	NA	0
13	2:178200001-178240000	2:178600001-178640000	3.38696e-44	HiC	GSE87112	Left_Ventricle	intra	rs35635511	NA	0
13	2:178200001-178240000	2:178640001-178680000	2.69284e-17	HiC	GSE87112	Left_Ventricle	intra	rs35635511	NA	0
13	2:178200001-178240000	2:178680001-178720000	1.59471e-08	HiC	GSE87112	Left_Ventricle	intra	rs35635511	NA	0
13	2:178240001-178280000	2:178280001-178320000	7.39299e-09	HiC	GSE87112	Left_Ventricle	intra	rs58483300;rs56942680;rs113671272;rs58355594;rs60733259;rs78474413;rs75750814;rs16865203;rs10497508;rs78896911;rs111517395;rs75274369;rs16865216	NA	0
13	2:178240001-178280000	2:178560001-178600000	4.28597e-30	HiC	GSE87112	Left_Ventricle	intra	rs58483300;rs56942680;rs113671272;rs58355594;rs60733259;rs78474413;rs75750814;rs16865203;rs10497508;rs78896911;rs111517395;rs75274369;rs16865216	NA	0
13	2:178240001-178280000	2:178600001-178640000	2.16656e-21	HiC	GSE87112	Left_Ventricle	intra	rs58483300;rs56942680;rs113671272;rs58355594;rs60733259;rs78474413;rs75750814;rs16865203;rs10497508;rs78896911;rs111517395;rs75274369;rs16865216	NA	0
13	2:178280001-178320000	2:178560001-178600000	2.07937e-25	HiC	GSE87112	Left_Ventricle	intra	rs16865229;rs59111239;rs575706361;rs546147601;rs57273542;rs60670838;rs75009326;rs76827775;rs3770002;rs58821141;rs78619963;rs57427782	NA	0
13	2:178280001-178320000	2:178600001-178640000	5.84637e-19	HiC	GSE87112	Left_Ventricle	intra	rs16865229;rs59111239;rs575706361;rs546147601;rs57273542;rs60670838;rs75009326;rs76827775;rs3770002;rs58821141;rs78619963;rs57427782	NA	0
13	2:178280001-178320000	2:178680001-178720000	8.24182e-08	HiC	GSE87112	Left_Ventricle	intra	rs16865229;rs59111239;rs575706361;rs546147601;rs57273542;rs60670838;rs75009326;rs76827775;rs3770002;rs58821141;rs78619963;rs57427782	NA	0
13	2:178320001-178360000	2:178520001-178560000	1.80651e-10	HiC	GSE87112	Left_Ventricle	intra	rs76201624;rs57527255;rs59504156;rs58297927;rs57948641;rs57541536;rs16865291;rs112136982;rs80193062;rs3769997;rs3769996;rs79580233;rs140823121;rs3769995;rs76622396;rs57733896;rs12618139;rs57295810;rs60835278	NA	0
13	2:178320001-178360000	2:178560001-178600000	3.71898e-26	HiC	GSE87112	Left_Ventricle	intra	rs76201624;rs57527255;rs59504156;rs58297927;rs57948641;rs57541536;rs16865291;rs112136982;rs80193062;rs3769997;rs3769996;rs79580233;rs140823121;rs3769995;rs76622396;rs57733896;rs12618139;rs57295810;rs60835278	NA	0
13	2:178320001-178360000	2:178600001-178640000	2.3056e-29	HiC	GSE87112	Left_Ventricle	intra	rs76201624;rs57527255;rs59504156;rs58297927;rs57948641;rs57541536;rs16865291;rs112136982;rs80193062;rs3769997;rs3769996;rs79580233;rs140823121;rs3769995;rs76622396;rs57733896;rs12618139;rs57295810;rs60835278	NA	0
13	2:178360001-178400000	2:178440001-178480000	7.43423e-10	HiC	GSE87112	Left_Ventricle	intra	rs59421055;rs146068136;rs79713010;rs112246420;rs2364853;rs5001527;rs60642012;rs10497502;rs75598250;rs78992549;rs150816615;rs12615367;rs12616093;rs16865328;rs76542912;rs16865331;rs75378474;rs77422409;rs111237427	NA	0
13	2:178360001-178400000	2:178480001-178520000	1.39964e-11	HiC	GSE87112	Left_Ventricle	intra	rs59421055;rs146068136;rs79713010;rs112246420;rs2364853;rs5001527;rs60642012;rs10497502;rs75598250;rs78992549;rs150816615;rs12615367;rs12616093;rs16865328;rs76542912;rs16865331;rs75378474;rs77422409;rs111237427	ENSG00000197557	1
13	2:178360001-178400000	2:178560001-178600000	5.76763e-61	HiC	GSE87112	Left_Ventricle	intra	rs59421055;rs146068136;rs79713010;rs112246420;rs2364853;rs5001527;rs60642012;rs10497502;rs75598250;rs78992549;rs150816615;rs12615367;rs12616093;rs16865328;rs76542912;rs16865331;rs75378474;rs77422409;rs111237427	NA	0
13	2:178360001-178400000	2:178600001-178640000	8.90584e-32	HiC	GSE87112	Left_Ventricle	intra	rs59421055;rs146068136;rs79713010;rs112246420;rs2364853;rs5001527;rs60642012;rs10497502;rs75598250;rs78992549;rs150816615;rs12615367;rs12616093;rs16865328;rs76542912;rs16865331;rs75378474;rs77422409;rs111237427	NA	0
13	2:178360001-178400000	2:178680001-178720000	1.25217e-07	HiC	GSE87112	Left_Ventricle	intra	rs59421055;rs146068136;rs79713010;rs112246420;rs2364853;rs5001527;rs60642012;rs10497502;rs75598250;rs78992549;rs150816615;rs12615367;rs12616093;rs16865328;rs76542912;rs16865331;rs75378474;rs77422409;rs111237427	NA	0
13	2:178400001-178440000	2:178480001-178520000	1.4638e-23	HiC	GSE87112	Left_Ventricle	intra	rs3213945;rs3215354	ENSG00000197557	1
13	2:178400001-178440000	2:178560001-178600000	1.56593e-08	HiC	GSE87112	Left_Ventricle	intra	rs3213945;rs3215354	NA	0
13	2:178400001-178440000	2:178600001-178640000	4.29622e-07	HiC	GSE87112	Left_Ventricle	intra	rs3213945;rs3215354	NA	0
13	2:178440001-178480000	2:178560001-178600000	1.12908e-28	HiC	GSE87112	Left_Ventricle	intra	rs10201153;rs10196345;rs9288004;rs9288005;rs13430517;rs13404970;rs57562172;rs59666005;rs13406930;rs13432183;rs10497500;rs16865433	NA	0
13	2:178440001-178480000	2:178600001-178640000	7.36216e-11	HiC	GSE87112	Left_Ventricle	intra	rs10201153;rs10196345;rs9288004;rs9288005;rs13430517;rs13404970;rs57562172;rs59666005;rs13406930;rs13432183;rs10497500;rs16865433	NA	0
14	2:193480001-193520000	2:193560001-193600000	9.47331e-08	HiC	GSE87112	Left_Ventricle	intra	rs146542960	NA	0
14	2:193480001-193520000	2:193640001-193680000	6.43901e-08	HiC	GSE87112	Left_Ventricle	intra	rs146542960	NA	0
14	2:193480001-193520000	2:194760001-194800000	4.63271e-07	HiC	GSE87112	Left_Ventricle	intra	rs146542960	NA	0
14	2:193480001-193520000	2:195440001-195480000	2.83102e-07	HiC	GSE87112	Left_Ventricle	intra	rs146542960	NA	0
14	2:193480001-193520000	2:195520001-195560000	6.37463e-07	HiC	GSE87112	Left_Ventricle	intra	rs146542960	NA	0
14	2:193480001-193520000	2:195960001-196000000	1.08533e-09	HiC	GSE87112	Left_Ventricle	intra	rs146542960	NA	0
14	2:193480001-193520000	2:196200001-196240000	5.54635e-09	HiC	GSE87112	Left_Ventricle	intra	rs146542960	NA	0
14	2:193640001-193680000	2:193760001-193800000	1.23031e-13	HiC	GSE87112	Left_Ventricle	intra	rs78202702	NA	0
14	2:193640001-193680000	2:193960001-194000000	2.79523e-07	HiC	GSE87112	Left_Ventricle	intra	rs78202702	NA	0
14	2:193640001-193680000	2:194160001-194200000	2.37184e-07	HiC	GSE87112	Left_Ventricle	intra	rs78202702	NA	0
14	2:193640001-193680000	2:194280001-194320000	7.4613e-08	HiC	GSE87112	Left_Ventricle	intra	rs78202702	NA	0
14	2:193640001-193680000	2:194360001-194400000	3.98414e-09	HiC	GSE87112	Left_Ventricle	intra	rs78202702	NA	0
14	2:193640001-193680000	2:194400001-194440000	7.76767e-12	HiC	GSE87112	Left_Ventricle	intra	rs78202702	NA	0
14	2:193640001-193680000	2:194680001-194720000	2.96535e-08	HiC	GSE87112	Left_Ventricle	intra	rs78202702	NA	0
14	2:193640001-193680000	2:194760001-194800000	1.44188e-09	HiC	GSE87112	Left_Ventricle	intra	rs78202702	NA	0
14	2:193640001-193680000	2:194840001-194880000	3.51617e-09	HiC	GSE87112	Left_Ventricle	intra	rs78202702	NA	0
14	2:193640001-193680000	2:194880001-194920000	8.85481e-07	HiC	GSE87112	Left_Ventricle	intra	rs78202702	NA	0
14	2:193640001-193680000	2:195400001-195440000	2.66562e-08	HiC	GSE87112	Left_Ventricle	intra	rs78202702	NA	0
14	2:193640001-193680000	2:195760001-195800000	8.68166e-14	HiC	GSE87112	Left_Ventricle	intra	rs78202702	NA	0
14	2:193640001-193680000	2:196520001-196560000	2.69743e-09	HiC	GSE87112	Left_Ventricle	intra	rs78202702	NA	0
14	2:193680001-193720000	2:194520001-194560000	8.54821e-10	HiC	GSE87112	Left_Ventricle	intra	rs79440339	NA	0
14	2:194400001-194440000	2:194440001-194480000	1.54358e-13	HiC	GSE87112	Left_Ventricle	intra	rs182867176	NA	0
14	2:194400001-194440000	2:194520001-194560000	2.77507e-13	HiC	GSE87112	Left_Ventricle	intra	rs182867176	NA	0
14	2:194400001-194440000	2:195520001-195560000	2.13439e-07	HiC	GSE87112	Left_Ventricle	intra	rs182867176	NA	0
14	2:194400001-194440000	2:196240001-196280000	2.23832e-09	HiC	GSE87112	Left_Ventricle	intra	rs182867176	NA	0
14	2:194520001-194560000	2:194640001-194680000	1.3723e-12	HiC	GSE87112	Left_Ventricle	intra	rs192050107;rs191254602	NA	0
14	2:194520001-194560000	2:194760001-194800000	8.05475e-07	HiC	GSE87112	Left_Ventricle	intra	rs192050107;rs191254602	NA	0
14	2:194520001-194560000	2:195520001-195560000	6.78514e-07	HiC	GSE87112	Left_Ventricle	intra	rs192050107;rs191254602	NA	0
14	2:194520001-194560000	2:195760001-195800000	3.85109e-10	HiC	GSE87112	Left_Ventricle	intra	rs192050107;rs191254602	NA	0
14	2:194520001-194560000	2:196040001-196080000	3.82253e-08	HiC	GSE87112	Left_Ventricle	intra	rs192050107;rs191254602	NA	0
14	2:194520001-194560000	2:196640001-196680000	1.12281e-10	HiC	GSE87112	Left_Ventricle	intra	rs192050107;rs191254602	NA	0
14	2:194680001-194720000	2:194720001-194760000	4.14288e-14	HiC	GSE87112	Left_Ventricle	intra	rs184034383	NA	0
14	2:194680001-194720000	2:194760001-194800000	1.94095e-26	HiC	GSE87112	Left_Ventricle	intra	rs184034383	NA	0
14	2:194680001-194720000	2:195040001-195080000	2.49602e-13	HiC	GSE87112	Left_Ventricle	intra	rs184034383	NA	0
14	2:194680001-194720000	2:195440001-195480000	2.93531e-08	HiC	GSE87112	Left_Ventricle	intra	rs184034383	NA	0
14	2:194680001-194720000	2:195520001-195560000	7.32245e-07	HiC	GSE87112	Left_Ventricle	intra	rs184034383	NA	0
14	2:194680001-194720000	2:195680001-195720000	6.94265e-08	HiC	GSE87112	Left_Ventricle	intra	rs184034383	NA	0
14	2:194680001-194720000	2:195880001-195920000	5.35751e-07	HiC	GSE87112	Left_Ventricle	intra	rs184034383	NA	0
14	2:194680001-194720000	2:195960001-196000000	6.59722e-10	HiC	GSE87112	Left_Ventricle	intra	rs184034383	NA	0
14	2:194680001-194720000	2:196120001-196160000	4.26124e-14	HiC	GSE87112	Left_Ventricle	intra	rs184034383	NA	0
14	2:194680001-194720000	2:196680001-196720000	5.90112e-14	HiC	GSE87112	Left_Ventricle	intra	rs184034383	NA	0
14	2:194680001-194720000	2:196760001-196800000	2.24854e-08	HiC	GSE87112	Left_Ventricle	intra	rs184034383	NA	0
14	2:194720001-194760000	2:194760001-194800000	3.92633e-17	HiC	GSE87112	Left_Ventricle	intra	rs182707619	NA	0
15	2:203160001-203200000	2:203880001-203920000	7.70292e-07	HiC	GSE87112	Left_Ventricle	intra	rs72923098	ENSG00000144426	1
15	2:203160001-203200000	2:203960001-204000000	2.63356e-10	HiC	GSE87112	Left_Ventricle	intra	rs72923098	NA	0
15	2:203440001-203480000	2:203640001-203680000	1.35763e-11	HiC	GSE87112	Left_Ventricle	intra	rs17271428;rs72926944	NA	0
15	2:203440001-203480000	2:203680001-203720000	1.64043e-13	HiC	GSE87112	Left_Ventricle	intra	rs17271428;rs72926944	NA	0
15	2:203440001-203480000	2:203720001-203760000	8.53155e-10	HiC	GSE87112	Left_Ventricle	intra	rs17271428;rs72926944	ENSG00000163596	1
15	2:203440001-203480000	2:203760001-203800000	6.34295e-12	HiC	GSE87112	Left_Ventricle	intra	rs17271428;rs72926944	ENSG00000138380	1
15	2:203440001-203480000	2:203880001-203920000	3.31968e-09	HiC	GSE87112	Left_Ventricle	intra	rs17271428;rs72926944	ENSG00000144426	1
15	2:203440001-203480000	2:203960001-204000000	2.87003e-14	HiC	GSE87112	Left_Ventricle	intra	rs17271428;rs72926944	NA	0
15	2:203440001-203480000	2:204040001-204080000	8.72255e-07	HiC	GSE87112	Left_Ventricle	intra	rs17271428;rs72926944	NA	0
15	2:203520001-203560000	2:203680001-203720000	2.68515e-12	HiC	GSE87112	Left_Ventricle	intra	rs72926994	NA	0
15	2:203600001-203640000	2:203680001-203720000	5.36789e-11	HiC	GSE87112	Left_Ventricle	intra	rs72930770	NA	0
15	2:203600001-203640000	2:203920001-203960000	1.25217e-07	HiC	GSE87112	Left_Ventricle	intra	rs72930770	NA	0
15	2:203600001-203640000	2:204720001-204760000	6.40395e-08	HiC	GSE87112	Left_Ventricle	intra	rs72930770	ENSG00000163599	1
15	2:203640001-203680000	2:204040001-204080000	1.95154e-07	HiC	GSE87112	Left_Ventricle	intra	rs72932733	NA	0
15	2:203680001-203720000	2:203960001-204000000	2.56875e-08	HiC	GSE87112	Left_Ventricle	intra	rs72932801;rs569612045	NA	0
15	2:203680001-203720000	2:204040001-204080000	2.49602e-13	HiC	GSE87112	Left_Ventricle	intra	rs72932801;rs569612045	NA	0
15	2:203760001-203800000	2:203880001-203920000	2.33545e-07	HiC	GSE87112	Left_Ventricle	intra	rs565182823;rs72936831	ENSG00000144426	1
15	2:203760001-203800000	2:204040001-204080000	1.75423e-13	HiC	GSE87112	Left_Ventricle	intra	rs565182823;rs72936831	NA	0
15	2:203760001-203800000	2:206520001-206560000	1.01721e-10	HiC	GSE87112	Left_Ventricle	intra	rs565182823;rs72936831	ENSG00000118257	1
15	2:203880001-203920000	2:204640001-204680000	3.05376e-10	HiC	GSE87112	Left_Ventricle	intra	rs56248209	NA	0
15	2:204120001-204160000	2:204760001-204800000	5.35751e-07	HiC	GSE87112	Left_Ventricle	intra	rs553372070;rs72938348	NA	0
15	2:204280001-204320000	2:204320001-204360000	2.71381e-07	HiC	GSE87112	Left_Ventricle	intra	rs551087599	NA	0
15	2:204280001-204320000	2:204520001-204560000	3.89941e-08	HiC	GSE87112	Left_Ventricle	intra	rs551087599	NA	0
15	2:204280001-204320000	2:204560001-204600000	1.11714e-08	HiC	GSE87112	Left_Ventricle	intra	rs551087599	ENSG00000178562	1
15	2:204280001-204320000	2:204600001-204640000	5.3511e-16	HiC	GSE87112	Left_Ventricle	intra	rs551087599	NA	0
15	2:204280001-204320000	2:204640001-204680000	1.09417e-15	HiC	GSE87112	Left_Ventricle	intra	rs551087599	NA	0
15	2:204280001-204320000	2:204680001-204720000	9.03616e-15	HiC	GSE87112	Left_Ventricle	intra	rs551087599	NA	0
15	2:204280001-204320000	2:204720001-204760000	6.52047e-26	HiC	GSE87112	Left_Ventricle	intra	rs551087599	ENSG00000163599	1
15	2:204280001-204320000	2:204760001-204800000	7.59465e-19	HiC	GSE87112	Left_Ventricle	intra	rs551087599	NA	0
15	2:204360001-204400000	2:204440001-204480000	1.66722e-07	HiC	GSE87112	Left_Ventricle	intra	rs182310621;rs543616855	NA	0
15	2:204360001-204400000	2:204480001-204520000	6.53169e-12	HiC	GSE87112	Left_Ventricle	intra	rs182310621;rs543616855	NA	0
15	2:204360001-204400000	2:204520001-204560000	3.24304e-27	HiC	GSE87112	Left_Ventricle	intra	rs182310621;rs543616855	NA	0
15	2:204360001-204400000	2:204560001-204600000	5.66468e-12	HiC	GSE87112	Left_Ventricle	intra	rs182310621;rs543616855	ENSG00000178562	1
15	2:204360001-204400000	2:204600001-204640000	1.80694e-29	HiC	GSE87112	Left_Ventricle	intra	rs182310621;rs543616855	NA	0
15	2:204360001-204400000	2:204640001-204680000	1.21645e-64	HiC	GSE87112	Left_Ventricle	intra	rs182310621;rs543616855	NA	0
15	2:204360001-204400000	2:204680001-204720000	2.86573e-10	HiC	GSE87112	Left_Ventricle	intra	rs182310621;rs543616855	NA	0
15	2:204360001-204400000	2:204720001-204760000	1.29414e-42	HiC	GSE87112	Left_Ventricle	intra	rs182310621;rs543616855	ENSG00000163599	1
15	2:204360001-204400000	2:204760001-204800000	2.90878e-15	HiC	GSE87112	Left_Ventricle	intra	rs182310621;rs543616855	NA	0
15	2:204600001-204640000	2:204640001-204680000	8.06325e-17	HiC	GSE87112	Left_Ventricle	intra	rs55862655	NA	0
15	2:204600001-204640000	2:204760001-204800000	1.63627e-10	HiC	GSE87112	Left_Ventricle	intra	rs55862655	NA	0
15	2:204600001-204640000	2:206480001-206520000	8.36018e-15	HiC	GSE87112	Left_Ventricle	intra	rs55862655	NA	0
15	2:204640001-204680000	2:204720001-204760000	8.74779e-17	HiC	GSE87112	Left_Ventricle	intra	rs72936506;rs72936508	ENSG00000163599	1
15	2:204640001-204680000	2:204760001-204800000	2.39374e-26	HiC	GSE87112	Left_Ventricle	intra	rs72936506;rs72936508	NA	0
15	2:204640001-204680000	2:206520001-206560000	2.7968e-10	HiC	GSE87112	Left_Ventricle	intra	rs72936506;rs72936508	ENSG00000118257	1
15	2:204720001-204760000	2:204760001-204800000	1.22132e-24	HiC	GSE87112	Left_Ventricle	intra	rs56045000	NA	0
15	2:204720001-204760000	2:204840001-204880000	2.33545e-07	HiC	GSE87112	Left_Ventricle	intra	rs56045000	NA	0
15	2:204720001-204760000	2:206520001-206560000	3.62607e-09	HiC	GSE87112	Left_Ventricle	intra	rs56045000	ENSG00000118257	1
15	2:204720001-204760000	2:206920001-206960000	8.64278e-09	HiC	GSE87112	Left_Ventricle	intra	rs56045000	ENSG00000114933	1
15	2:204840001-204880000	2:204880001-204920000	1.72541e-26	HiC	GSE87112	Left_Ventricle	intra	rs556180146	NA	0
15	2:204840001-204880000	2:206360001-206400000	3.65777e-14	HiC	GSE87112	Left_Ventricle	intra	rs556180146	NA	0
15	2:204840001-204880000	2:206680001-206720000	5.47915e-13	HiC	GSE87112	Left_Ventricle	intra	rs556180146	NA	0
15	2:204840001-204880000	2:206800001-206840000	5.75985e-10	HiC	GSE87112	Left_Ventricle	intra	rs556180146	NA	0
15	2:204840001-204880000	2:207480001-207520000	5.70149e-08	HiC	GSE87112	Left_Ventricle	intra	rs556180146	NA	0
15	2:204880001-204920000	2:204920001-204960000	2.02033e-12	HiC	GSE87112	Left_Ventricle	intra	rs72945228	NA	0
15	2:204880001-204920000	2:204960001-205000000	2.97007e-08	HiC	GSE87112	Left_Ventricle	intra	rs72945228	NA	0
15	2:204880001-204920000	2:205120001-205160000	3.88836e-07	HiC	GSE87112	Left_Ventricle	intra	rs72945228	NA	0
15	2:204880001-204920000	2:205760001-205800000	3.36516e-16	HiC	GSE87112	Left_Ventricle	intra	rs72945228	NA	0
15	2:204880001-204920000	2:206000001-206040000	2.47072e-11	HiC	GSE87112	Left_Ventricle	intra	rs72945228	NA	0
15	2:204880001-204920000	2:206040001-206080000	3.3115e-07	HiC	GSE87112	Left_Ventricle	intra	rs72945228	NA	0
15	2:204880001-204920000	2:206120001-206160000	2.67513e-07	HiC	GSE87112	Left_Ventricle	intra	rs72945228	NA	0
15	2:204880001-204920000	2:206160001-206200000	3.78845e-11	HiC	GSE87112	Left_Ventricle	intra	rs72945228	NA	0
15	2:204880001-204920000	2:206240001-206280000	1.14086e-14	HiC	GSE87112	Left_Ventricle	intra	rs72945228	NA	0
15	2:204880001-204920000	2:206280001-206320000	2.39667e-07	HiC	GSE87112	Left_Ventricle	intra	rs72945228	NA	0
15	2:204880001-204920000	2:206320001-206360000	1.21081e-22	HiC	GSE87112	Left_Ventricle	intra	rs72945228	NA	0
15	2:204880001-204920000	2:206400001-206440000	2.23139e-09	HiC	GSE87112	Left_Ventricle	intra	rs72945228	NA	0
15	2:204880001-204920000	2:206440001-206480000	2.08669e-18	HiC	GSE87112	Left_Ventricle	intra	rs72945228	NA	0
15	2:204880001-204920000	2:206480001-206520000	3.09769e-17	HiC	GSE87112	Left_Ventricle	intra	rs72945228	NA	0
15	2:204880001-204920000	2:206520001-206560000	1.64611e-14	HiC	GSE87112	Left_Ventricle	intra	rs72945228	ENSG00000118257	1
15	2:204880001-204920000	2:206600001-206640000	3.55237e-12	HiC	GSE87112	Left_Ventricle	intra	rs72945228	NA	0
15	2:204880001-204920000	2:206760001-206800000	7.80306e-20	HiC	GSE87112	Left_Ventricle	intra	rs72945228	NA	0
15	2:204880001-204920000	2:206800001-206840000	1.56276e-28	HiC	GSE87112	Left_Ventricle	intra	rs72945228	NA	0
15	2:204880001-204920000	2:207160001-207200000	1.55286e-10	HiC	GSE87112	Left_Ventricle	intra	rs72945228	NA	0
15	2:204880001-204920000	2:207320001-207360000	9.7227e-07	HiC	GSE87112	Left_Ventricle	intra	rs72945228	NA	0
15	2:204880001-204920000	2:207760001-207800000	6.6952e-11	HiC	GSE87112	Left_Ventricle	intra	rs72945228	NA	0
16	3:43360001-43400000	3:43440001-43480000	1.01206e-08	HiC	GSE87112	Left_Ventricle	intra	rs139492116	NA	0
16	3:43360001-43400000	3:43480001-43520000	4.80211e-07	HiC	GSE87112	Left_Ventricle	intra	rs139492116	NA	0
16	3:43360001-43400000	3:43520001-43560000	2.9575e-29	HiC	GSE87112	Left_Ventricle	intra	rs139492116	NA	0
16	3:43480001-43520000	3:43520001-43560000	2.42771e-32	HiC	GSE87112	Left_Ventricle	intra	rs139740592;rs149270455;rs144569132	NA	0
16	3:43480001-43520000	3:44000001-44040000	8.20543e-09	HiC	GSE87112	Left_Ventricle	intra	rs139740592;rs149270455;rs144569132	NA	0
16	3:43480001-43520000	3:44040001-44080000	8.03463e-09	HiC	GSE87112	Left_Ventricle	intra	rs139740592;rs149270455;rs144569132	NA	0
16	3:43480001-43520000	3:44280001-44320000	1.4274e-14	HiC	GSE87112	Left_Ventricle	intra	rs139740592;rs149270455;rs144569132	ENSG00000173769	1
16	3:43520001-43560000	3:44120001-44160000	1.68591e-07	HiC	GSE87112	Left_Ventricle	intra	rs140969448	NA	0
16	3:43520001-43560000	3:44200001-44240000	5.97215e-15	HiC	GSE87112	Left_Ventricle	intra	rs140969448	NA	0
16	3:43520001-43560000	3:44240001-44280000	1.0217e-14	HiC	GSE87112	Left_Ventricle	intra	rs140969448	NA	0
16	3:43520001-43560000	3:44280001-44320000	3.87231e-16	HiC	GSE87112	Left_Ventricle	intra	rs140969448	ENSG00000173769	1
16	3:43520001-43560000	3:44360001-44400000	9.87588e-10	HiC	GSE87112	Left_Ventricle	intra	rs140969448	ENSG00000179152	1
16	3:43560001-43600000	3:43880001-43920000	3.67374e-10	HiC	GSE87112	Left_Ventricle	intra	rs148396252	NA	0
16	3:43560001-43600000	3:44000001-44040000	2.3493e-09	HiC	GSE87112	Left_Ventricle	intra	rs148396252	NA	0
16	3:43560001-43600000	3:44160001-44200000	1.15675e-15	HiC	GSE87112	Left_Ventricle	intra	rs148396252	NA	0
16	3:43560001-43600000	3:44200001-44240000	1.80595e-13	HiC	GSE87112	Left_Ventricle	intra	rs148396252	NA	0
16	3:43560001-43600000	3:44240001-44280000	1.17764e-16	HiC	GSE87112	Left_Ventricle	intra	rs148396252	NA	0
16	3:43560001-43600000	3:44280001-44320000	1.4729e-08	HiC	GSE87112	Left_Ventricle	intra	rs148396252	ENSG00000173769	1
16	3:43600001-43640000	3:44040001-44080000	8.50809e-08	HiC	GSE87112	Left_Ventricle	intra	rs556372141	NA	0
16	3:43600001-43640000	3:44240001-44280000	5.64463e-10	HiC	GSE87112	Left_Ventricle	intra	rs556372141	NA	0
16	3:43600001-43640000	3:44280001-44320000	7.69812e-09	HiC	GSE87112	Left_Ventricle	intra	rs556372141	ENSG00000173769	1
17	3:126880001-126920000	3:127040001-127080000	5.20801e-09	HiC	GSE87112	Left_Ventricle	intra	rs7641346;rs1871981;rs61664009;rs11710590;rs35590014;rs77071747;rs7620739	NA	0
18	3:155800001-155840000	3:156120001-156160000	2.37689e-11	HiC	GSE87112	Left_Ventricle	intra	rs1906543;rs9789968;rs7652981;rs13078555;rs1994502;rs1488427;rs7613000;rs7645641;rs1488426;rs9872556;rs28406457;rs7619169;rs7629460;rs7619529;rs9873706;rs1488425;rs9289961;rs11716256;rs11333175	NA	0
18	3:155800001-155840000	3:156200001-156240000	8.37787e-14	HiC	GSE87112	Left_Ventricle	intra	rs1906543;rs9789968;rs7652981;rs13078555;rs1994502;rs1488427;rs7613000;rs7645641;rs1488426;rs9872556;rs28406457;rs7619169;rs7629460;rs7619529;rs9873706;rs1488425;rs9289961;rs11716256;rs11333175	NA	0
18	3:155800001-155840000	3:156480001-156520000	7.69812e-09	HiC	GSE87112	Left_Ventricle	intra	rs1906543;rs9789968;rs7652981;rs13078555;rs1994502;rs1488427;rs7613000;rs7645641;rs1488426;rs9872556;rs28406457;rs7619169;rs7629460;rs7619529;rs9873706;rs1488425;rs9289961;rs11716256;rs11333175	NA	0
18	3:155800001-155840000	3:156640001-156680000	2.90028e-08	HiC	GSE87112	Left_Ventricle	intra	rs1906543;rs9789968;rs7652981;rs13078555;rs1994502;rs1488427;rs7613000;rs7645641;rs1488426;rs9872556;rs28406457;rs7619169;rs7629460;rs7619529;rs9873706;rs1488425;rs9289961;rs11716256;rs11333175	NA	0
18	3:155800001-155840000	3:156680001-156720000	3.26478e-09	HiC	GSE87112	Left_Ventricle	intra	rs1906543;rs9789968;rs7652981;rs13078555;rs1994502;rs1488427;rs7613000;rs7645641;rs1488426;rs9872556;rs28406457;rs7619169;rs7629460;rs7619529;rs9873706;rs1488425;rs9289961;rs11716256;rs11333175	NA	0
18	3:155800001-155840000	3:156760001-156800000	3.91345e-14	HiC	GSE87112	Left_Ventricle	intra	rs1906543;rs9789968;rs7652981;rs13078555;rs1994502;rs1488427;rs7613000;rs7645641;rs1488426;rs9872556;rs28406457;rs7619169;rs7629460;rs7619529;rs9873706;rs1488425;rs9289961;rs11716256;rs11333175	NA	0
18	3:155800001-155840000	3:156960001-157000000	2.20277e-07	HiC	GSE87112	Left_Ventricle	intra	rs1906543;rs9789968;rs7652981;rs13078555;rs1994502;rs1488427;rs7613000;rs7645641;rs1488426;rs9872556;rs28406457;rs7619169;rs7629460;rs7619529;rs9873706;rs1488425;rs9289961;rs11716256;rs11333175	NA	0
18	3:155800001-155840000	3:157240001-157280000	3.94894e-12	HiC	GSE87112	Left_Ventricle	intra	rs1906543;rs9789968;rs7652981;rs13078555;rs1994502;rs1488427;rs7613000;rs7645641;rs1488426;rs9872556;rs28406457;rs7619169;rs7629460;rs7619529;rs9873706;rs1488425;rs9289961;rs11716256;rs11333175	ENSG00000197415:ENSG00000174899	1
18	3:155800001-155840000	3:157800001-157840000	5.11914e-09	HiC	GSE87112	Left_Ventricle	intra	rs1906543;rs9789968;rs7652981;rs13078555;rs1994502;rs1488427;rs7613000;rs7645641;rs1488426;rs9872556;rs28406457;rs7619169;rs7629460;rs7619529;rs9873706;rs1488425;rs9289961;rs11716256;rs11333175	ENSG00000174891:ENSG00000168779	1
18	3:155840001-155880000	3:156120001-156160000	1.73114e-19	HiC	GSE87112	Left_Ventricle	intra	rs9861320;rs6788449;rs4261831;rs7617796;rs13073556;rs4680232;rs4680233;rs4680234;rs4680235;rs7633081;rs6778035;rs11709514;rs11391777;rs11718399;rs9838322;rs9862153;rs9842620;rs10936024;rs6780500;rs6793964;rs4679760;rs56231269;rs9814661;rs9856468;rs6441035;rs4680237;rs7618820;rs4359773;rs4359774;rs4605502;rs4990252;rs9882088;rs4679761;rs4472010;rs9832745;rs55858430;rs7627867;rs6441038;rs3936002	NA	0
18	3:155840001-155880000	3:156200001-156240000	2.3407e-08	HiC	GSE87112	Left_Ventricle	intra	rs9861320;rs6788449;rs4261831;rs7617796;rs13073556;rs4680232;rs4680233;rs4680234;rs4680235;rs7633081;rs6778035;rs11709514;rs11391777;rs11718399;rs9838322;rs9862153;rs9842620;rs10936024;rs6780500;rs6793964;rs4679760;rs56231269;rs9814661;rs9856468;rs6441035;rs4680237;rs7618820;rs4359773;rs4359774;rs4605502;rs4990252;rs9882088;rs4679761;rs4472010;rs9832745;rs55858430;rs7627867;rs6441038;rs3936002	NA	0
18	3:155840001-155880000	3:156360001-156400000	1.85102e-11	HiC	GSE87112	Left_Ventricle	intra	rs9861320;rs6788449;rs4261831;rs7617796;rs13073556;rs4680232;rs4680233;rs4680234;rs4680235;rs7633081;rs6778035;rs11709514;rs11391777;rs11718399;rs9838322;rs9862153;rs9842620;rs10936024;rs6780500;rs6793964;rs4679760;rs56231269;rs9814661;rs9856468;rs6441035;rs4680237;rs7618820;rs4359773;rs4359774;rs4605502;rs4990252;rs9882088;rs4679761;rs4472010;rs9832745;rs55858430;rs7627867;rs6441038;rs3936002	ENSG00000163659	1
18	3:155840001-155880000	3:156720001-156760000	1.02036e-08	HiC	GSE87112	Left_Ventricle	intra	rs9861320;rs6788449;rs4261831;rs7617796;rs13073556;rs4680232;rs4680233;rs4680234;rs4680235;rs7633081;rs6778035;rs11709514;rs11391777;rs11718399;rs9838322;rs9862153;rs9842620;rs10936024;rs6780500;rs6793964;rs4679760;rs56231269;rs9814661;rs9856468;rs6441035;rs4680237;rs7618820;rs4359773;rs4359774;rs4605502;rs4990252;rs9882088;rs4679761;rs4472010;rs9832745;rs55858430;rs7627867;rs6441038;rs3936002	NA	0
18	3:155840001-155880000	3:156840001-156880000	1.03592e-11	HiC	GSE87112	Left_Ventricle	intra	rs9861320;rs6788449;rs4261831;rs7617796;rs13073556;rs4680232;rs4680233;rs4680234;rs4680235;rs7633081;rs6778035;rs11709514;rs11391777;rs11718399;rs9838322;rs9862153;rs9842620;rs10936024;rs6780500;rs6793964;rs4679760;rs56231269;rs9814661;rs9856468;rs6441035;rs4680237;rs7618820;rs4359773;rs4359774;rs4605502;rs4990252;rs9882088;rs4679761;rs4472010;rs9832745;rs55858430;rs7627867;rs6441038;rs3936002	ENSG00000163660	1
18	3:155840001-155880000	3:158240001-158280000	2.11479e-08	HiC	GSE87112	Left_Ventricle	intra	rs9861320;rs6788449;rs4261831;rs7617796;rs13073556;rs4680232;rs4680233;rs4680234;rs4680235;rs7633081;rs6778035;rs11709514;rs11391777;rs11718399;rs9838322;rs9862153;rs9842620;rs10936024;rs6780500;rs6793964;rs4679760;rs56231269;rs9814661;rs9856468;rs6441035;rs4680237;rs7618820;rs4359773;rs4359774;rs4605502;rs4990252;rs9882088;rs4679761;rs4472010;rs9832745;rs55858430;rs7627867;rs6441038;rs3936002	NA	0
18	3:155880001-155920000	3:155920001-155960000	2.19298e-17	HiC	GSE87112	Left_Ventricle	intra	rs546489287;rs568547240;rs3935399;rs4611771;rs5019567;rs6784723;rs55989436;rs4533601;rs4234310;rs6441039;rs33925329;rs4580504;rs4076087;rs7615962;rs4234311;rs17170;rs6441040;rs6441042;rs7625226;rs7625723;rs4680239;rs7612532;rs4679764;rs7640712;rs4577423;rs66518123;rs375180953;rs11922447;rs1391889;rs6806129;rs11713991;rs1120745;rs7620808;rs7634800;rs1909373;rs1909374	NA	0
18	3:155880001-155920000	3:155960001-156000000	2.8922e-07	HiC	GSE87112	Left_Ventricle	intra	rs546489287;rs568547240;rs3935399;rs4611771;rs5019567;rs6784723;rs55989436;rs4533601;rs4234310;rs6441039;rs33925329;rs4580504;rs4076087;rs7615962;rs4234311;rs17170;rs6441040;rs6441042;rs7625226;rs7625723;rs4680239;rs7612532;rs4679764;rs7640712;rs4577423;rs66518123;rs375180953;rs11922447;rs1391889;rs6806129;rs11713991;rs1120745;rs7620808;rs7634800;rs1909373;rs1909374	NA	0
18	3:155880001-155920000	3:156080001-156120000	1.56919e-13	HiC	GSE87112	Left_Ventricle	intra	rs546489287;rs568547240;rs3935399;rs4611771;rs5019567;rs6784723;rs55989436;rs4533601;rs4234310;rs6441039;rs33925329;rs4580504;rs4076087;rs7615962;rs4234311;rs17170;rs6441040;rs6441042;rs7625226;rs7625723;rs4680239;rs7612532;rs4679764;rs7640712;rs4577423;rs66518123;rs375180953;rs11922447;rs1391889;rs6806129;rs11713991;rs1120745;rs7620808;rs7634800;rs1909373;rs1909374	NA	0
18	3:155880001-155920000	3:156120001-156160000	2.35722e-29	HiC	GSE87112	Left_Ventricle	intra	rs546489287;rs568547240;rs3935399;rs4611771;rs5019567;rs6784723;rs55989436;rs4533601;rs4234310;rs6441039;rs33925329;rs4580504;rs4076087;rs7615962;rs4234311;rs17170;rs6441040;rs6441042;rs7625226;rs7625723;rs4680239;rs7612532;rs4679764;rs7640712;rs4577423;rs66518123;rs375180953;rs11922447;rs1391889;rs6806129;rs11713991;rs1120745;rs7620808;rs7634800;rs1909373;rs1909374	NA	0
18	3:155880001-155920000	3:156160001-156200000	4.40747e-11	HiC	GSE87112	Left_Ventricle	intra	rs546489287;rs568547240;rs3935399;rs4611771;rs5019567;rs6784723;rs55989436;rs4533601;rs4234310;rs6441039;rs33925329;rs4580504;rs4076087;rs7615962;rs4234311;rs17170;rs6441040;rs6441042;rs7625226;rs7625723;rs4680239;rs7612532;rs4679764;rs7640712;rs4577423;rs66518123;rs375180953;rs11922447;rs1391889;rs6806129;rs11713991;rs1120745;rs7620808;rs7634800;rs1909373;rs1909374	NA	0
18	3:155880001-155920000	3:156200001-156240000	3.24582e-34	HiC	GSE87112	Left_Ventricle	intra	rs546489287;rs568547240;rs3935399;rs4611771;rs5019567;rs6784723;rs55989436;rs4533601;rs4234310;rs6441039;rs33925329;rs4580504;rs4076087;rs7615962;rs4234311;rs17170;rs6441040;rs6441042;rs7625226;rs7625723;rs4680239;rs7612532;rs4679764;rs7640712;rs4577423;rs66518123;rs375180953;rs11922447;rs1391889;rs6806129;rs11713991;rs1120745;rs7620808;rs7634800;rs1909373;rs1909374	NA	0
18	3:155880001-155920000	3:156360001-156400000	2.24649e-19	HiC	GSE87112	Left_Ventricle	intra	rs546489287;rs568547240;rs3935399;rs4611771;rs5019567;rs6784723;rs55989436;rs4533601;rs4234310;rs6441039;rs33925329;rs4580504;rs4076087;rs7615962;rs4234311;rs17170;rs6441040;rs6441042;rs7625226;rs7625723;rs4680239;rs7612532;rs4679764;rs7640712;rs4577423;rs66518123;rs375180953;rs11922447;rs1391889;rs6806129;rs11713991;rs1120745;rs7620808;rs7634800;rs1909373;rs1909374	ENSG00000163659	1
18	3:155880001-155920000	3:156400001-156440000	2.11192e-12	HiC	GSE87112	Left_Ventricle	intra	rs546489287;rs568547240;rs3935399;rs4611771;rs5019567;rs6784723;rs55989436;rs4533601;rs4234310;rs6441039;rs33925329;rs4580504;rs4076087;rs7615962;rs4234311;rs17170;rs6441040;rs6441042;rs7625226;rs7625723;rs4680239;rs7612532;rs4679764;rs7640712;rs4577423;rs66518123;rs375180953;rs11922447;rs1391889;rs6806129;rs11713991;rs1120745;rs7620808;rs7634800;rs1909373;rs1909374	NA	0
18	3:155880001-155920000	3:156440001-156480000	1.6701e-12	HiC	GSE87112	Left_Ventricle	intra	rs546489287;rs568547240;rs3935399;rs4611771;rs5019567;rs6784723;rs55989436;rs4533601;rs4234310;rs6441039;rs33925329;rs4580504;rs4076087;rs7615962;rs4234311;rs17170;rs6441040;rs6441042;rs7625226;rs7625723;rs4680239;rs7612532;rs4679764;rs7640712;rs4577423;rs66518123;rs375180953;rs11922447;rs1391889;rs6806129;rs11713991;rs1120745;rs7620808;rs7634800;rs1909373;rs1909374	NA	0
18	3:155880001-155920000	3:156480001-156520000	9.37967e-09	HiC	GSE87112	Left_Ventricle	intra	rs546489287;rs568547240;rs3935399;rs4611771;rs5019567;rs6784723;rs55989436;rs4533601;rs4234310;rs6441039;rs33925329;rs4580504;rs4076087;rs7615962;rs4234311;rs17170;rs6441040;rs6441042;rs7625226;rs7625723;rs4680239;rs7612532;rs4679764;rs7640712;rs4577423;rs66518123;rs375180953;rs11922447;rs1391889;rs6806129;rs11713991;rs1120745;rs7620808;rs7634800;rs1909373;rs1909374	NA	0
18	3:155880001-155920000	3:156560001-156600000	5.93805e-08	HiC	GSE87112	Left_Ventricle	intra	rs546489287;rs568547240;rs3935399;rs4611771;rs5019567;rs6784723;rs55989436;rs4533601;rs4234310;rs6441039;rs33925329;rs4580504;rs4076087;rs7615962;rs4234311;rs17170;rs6441040;rs6441042;rs7625226;rs7625723;rs4680239;rs7612532;rs4679764;rs7640712;rs4577423;rs66518123;rs375180953;rs11922447;rs1391889;rs6806129;rs11713991;rs1120745;rs7620808;rs7634800;rs1909373;rs1909374	NA	0
18	3:155880001-155920000	3:156680001-156720000	1.01973e-27	HiC	GSE87112	Left_Ventricle	intra	rs546489287;rs568547240;rs3935399;rs4611771;rs5019567;rs6784723;rs55989436;rs4533601;rs4234310;rs6441039;rs33925329;rs4580504;rs4076087;rs7615962;rs4234311;rs17170;rs6441040;rs6441042;rs7625226;rs7625723;rs4680239;rs7612532;rs4679764;rs7640712;rs4577423;rs66518123;rs375180953;rs11922447;rs1391889;rs6806129;rs11713991;rs1120745;rs7620808;rs7634800;rs1909373;rs1909374	NA	0
18	3:155880001-155920000	3:156720001-156760000	3.06169e-10	HiC	GSE87112	Left_Ventricle	intra	rs546489287;rs568547240;rs3935399;rs4611771;rs5019567;rs6784723;rs55989436;rs4533601;rs4234310;rs6441039;rs33925329;rs4580504;rs4076087;rs7615962;rs4234311;rs17170;rs6441040;rs6441042;rs7625226;rs7625723;rs4680239;rs7612532;rs4679764;rs7640712;rs4577423;rs66518123;rs375180953;rs11922447;rs1391889;rs6806129;rs11713991;rs1120745;rs7620808;rs7634800;rs1909373;rs1909374	NA	0
18	3:155880001-155920000	3:156760001-156800000	2.06782e-12	HiC	GSE87112	Left_Ventricle	intra	rs546489287;rs568547240;rs3935399;rs4611771;rs5019567;rs6784723;rs55989436;rs4533601;rs4234310;rs6441039;rs33925329;rs4580504;rs4076087;rs7615962;rs4234311;rs17170;rs6441040;rs6441042;rs7625226;rs7625723;rs4680239;rs7612532;rs4679764;rs7640712;rs4577423;rs66518123;rs375180953;rs11922447;rs1391889;rs6806129;rs11713991;rs1120745;rs7620808;rs7634800;rs1909373;rs1909374	NA	0
18	3:155880001-155920000	3:156800001-156840000	1.40334e-20	HiC	GSE87112	Left_Ventricle	intra	rs546489287;rs568547240;rs3935399;rs4611771;rs5019567;rs6784723;rs55989436;rs4533601;rs4234310;rs6441039;rs33925329;rs4580504;rs4076087;rs7615962;rs4234311;rs17170;rs6441040;rs6441042;rs7625226;rs7625723;rs4680239;rs7612532;rs4679764;rs7640712;rs4577423;rs66518123;rs375180953;rs11922447;rs1391889;rs6806129;rs11713991;rs1120745;rs7620808;rs7634800;rs1909373;rs1909374	NA	0
18	3:155880001-155920000	3:156840001-156880000	1.14554e-10	HiC	GSE87112	Left_Ventricle	intra	rs546489287;rs568547240;rs3935399;rs4611771;rs5019567;rs6784723;rs55989436;rs4533601;rs4234310;rs6441039;rs33925329;rs4580504;rs4076087;rs7615962;rs4234311;rs17170;rs6441040;rs6441042;rs7625226;rs7625723;rs4680239;rs7612532;rs4679764;rs7640712;rs4577423;rs66518123;rs375180953;rs11922447;rs1391889;rs6806129;rs11713991;rs1120745;rs7620808;rs7634800;rs1909373;rs1909374	ENSG00000163660	1
18	3:155880001-155920000	3:156880001-156920000	5.12278e-07	HiC	GSE87112	Left_Ventricle	intra	rs546489287;rs568547240;rs3935399;rs4611771;rs5019567;rs6784723;rs55989436;rs4533601;rs4234310;rs6441039;rs33925329;rs4580504;rs4076087;rs7615962;rs4234311;rs17170;rs6441040;rs6441042;rs7625226;rs7625723;rs4680239;rs7612532;rs4679764;rs7640712;rs4577423;rs66518123;rs375180953;rs11922447;rs1391889;rs6806129;rs11713991;rs1120745;rs7620808;rs7634800;rs1909373;rs1909374	NA	0
18	3:155880001-155920000	3:157200001-157240000	1.42261e-07	HiC	GSE87112	Left_Ventricle	intra	rs546489287;rs568547240;rs3935399;rs4611771;rs5019567;rs6784723;rs55989436;rs4533601;rs4234310;rs6441039;rs33925329;rs4580504;rs4076087;rs7615962;rs4234311;rs17170;rs6441040;rs6441042;rs7625226;rs7625723;rs4680239;rs7612532;rs4679764;rs7640712;rs4577423;rs66518123;rs375180953;rs11922447;rs1391889;rs6806129;rs11713991;rs1120745;rs7620808;rs7634800;rs1909373;rs1909374	NA	0
18	3:155880001-155920000	3:158000001-158040000	1.60693e-07	HiC	GSE87112	Left_Ventricle	intra	rs546489287;rs568547240;rs3935399;rs4611771;rs5019567;rs6784723;rs55989436;rs4533601;rs4234310;rs6441039;rs33925329;rs4580504;rs4076087;rs7615962;rs4234311;rs17170;rs6441040;rs6441042;rs7625226;rs7625723;rs4680239;rs7612532;rs4679764;rs7640712;rs4577423;rs66518123;rs375180953;rs11922447;rs1391889;rs6806129;rs11713991;rs1120745;rs7620808;rs7634800;rs1909373;rs1909374	NA	0
18	3:155920001-155960000	3:156000001-156040000	7.73632e-14	HiC	GSE87112	Left_Ventricle	intra	rs142208067;rs6441050;rs1909376;rs4505650;rs1546229;rs4333049;rs1391890;rs4680244;rs7633871;rs4355235;rs11915832;rs11915771;rs6788238;rs4450760;rs7611194;rs9857202;rs9837593;rs9838002;rs4680248;rs2017971;rs1499055;rs7373565;rs4680249;rs9866991;rs1499056;rs9864967;rs728382;rs6764861	NA	0
18	3:155920001-155960000	3:156120001-156160000	3.50829e-10	HiC	GSE87112	Left_Ventricle	intra	rs142208067;rs6441050;rs1909376;rs4505650;rs1546229;rs4333049;rs1391890;rs4680244;rs7633871;rs4355235;rs11915832;rs11915771;rs6788238;rs4450760;rs7611194;rs9857202;rs9837593;rs9838002;rs4680248;rs2017971;rs1499055;rs7373565;rs4680249;rs9866991;rs1499056;rs9864967;rs728382;rs6764861	NA	0
18	3:155920001-155960000	3:156200001-156240000	3.09557e-26	HiC	GSE87112	Left_Ventricle	intra	rs142208067;rs6441050;rs1909376;rs4505650;rs1546229;rs4333049;rs1391890;rs4680244;rs7633871;rs4355235;rs11915832;rs11915771;rs6788238;rs4450760;rs7611194;rs9857202;rs9837593;rs9838002;rs4680248;rs2017971;rs1499055;rs7373565;rs4680249;rs9866991;rs1499056;rs9864967;rs728382;rs6764861	NA	0
18	3:155920001-155960000	3:156480001-156520000	3.17484e-17	HiC	GSE87112	Left_Ventricle	intra	rs142208067;rs6441050;rs1909376;rs4505650;rs1546229;rs4333049;rs1391890;rs4680244;rs7633871;rs4355235;rs11915832;rs11915771;rs6788238;rs4450760;rs7611194;rs9857202;rs9837593;rs9838002;rs4680248;rs2017971;rs1499055;rs7373565;rs4680249;rs9866991;rs1499056;rs9864967;rs728382;rs6764861	NA	0
18	3:155920001-155960000	3:156680001-156720000	1.00686e-12	HiC	GSE87112	Left_Ventricle	intra	rs142208067;rs6441050;rs1909376;rs4505650;rs1546229;rs4333049;rs1391890;rs4680244;rs7633871;rs4355235;rs11915832;rs11915771;rs6788238;rs4450760;rs7611194;rs9857202;rs9837593;rs9838002;rs4680248;rs2017971;rs1499055;rs7373565;rs4680249;rs9866991;rs1499056;rs9864967;rs728382;rs6764861	NA	0
18	3:155920001-155960000	3:156760001-156800000	1.10066e-14	HiC	GSE87112	Left_Ventricle	intra	rs142208067;rs6441050;rs1909376;rs4505650;rs1546229;rs4333049;rs1391890;rs4680244;rs7633871;rs4355235;rs11915832;rs11915771;rs6788238;rs4450760;rs7611194;rs9857202;rs9837593;rs9838002;rs4680248;rs2017971;rs1499055;rs7373565;rs4680249;rs9866991;rs1499056;rs9864967;rs728382;rs6764861	NA	0
18	3:155920001-155960000	3:156800001-156840000	9.21762e-08	HiC	GSE87112	Left_Ventricle	intra	rs142208067;rs6441050;rs1909376;rs4505650;rs1546229;rs4333049;rs1391890;rs4680244;rs7633871;rs4355235;rs11915832;rs11915771;rs6788238;rs4450760;rs7611194;rs9857202;rs9837593;rs9838002;rs4680248;rs2017971;rs1499055;rs7373565;rs4680249;rs9866991;rs1499056;rs9864967;rs728382;rs6764861	NA	0
18	3:155920001-155960000	3:156840001-156880000	2.13109e-12	HiC	GSE87112	Left_Ventricle	intra	rs142208067;rs6441050;rs1909376;rs4505650;rs1546229;rs4333049;rs1391890;rs4680244;rs7633871;rs4355235;rs11915832;rs11915771;rs6788238;rs4450760;rs7611194;rs9857202;rs9837593;rs9838002;rs4680248;rs2017971;rs1499055;rs7373565;rs4680249;rs9866991;rs1499056;rs9864967;rs728382;rs6764861	ENSG00000163660	1
18	3:155960001-156000000	3:156680001-156720000	1.79242e-11	HiC	GSE87112	Left_Ventricle	intra	rs963226;rs963227;rs11293726	NA	0
18	3:155960001-156000000	3:156720001-156760000	4.06849e-10	HiC	GSE87112	Left_Ventricle	intra	rs963226;rs963227;rs11293726	NA	0
19	3:158960001-159000000	3:159280001-159320000	4.02924e-17	HiC	GSE87112	Left_Ventricle	intra	rs147562210	NA	0
19	3:158960001-159000000	3:159320001-159360000	1.08313e-13	HiC	GSE87112	Left_Ventricle	intra	rs147562210	NA	0
19	3:158960001-159000000	3:159360001-159400000	1.06791e-10	HiC	GSE87112	Left_Ventricle	intra	rs147562210	NA	0
19	3:158960001-159000000	3:159440001-159480000	1.25708e-14	HiC	GSE87112	Left_Ventricle	intra	rs147562210	NA	0
19	3:158960001-159000000	3:159520001-159560000	1.38588e-15	HiC	GSE87112	Left_Ventricle	intra	rs147562210	ENSG00000151967	1
19	3:158960001-159000000	3:159560001-159600000	1.44369e-10	HiC	GSE87112	Left_Ventricle	intra	rs147562210	NA	0
19	3:158960001-159000000	3:159640001-159680000	2.96488e-12	HiC	GSE87112	Left_Ventricle	intra	rs147562210	NA	0
19	3:158960001-159000000	3:159680001-159720000	1.14807e-07	HiC	GSE87112	Left_Ventricle	intra	rs147562210	ENSG00000168811	1
19	3:158960001-159000000	3:160080001-160120000	8.62584e-11	HiC	GSE87112	Left_Ventricle	intra	rs147562210	ENSG00000113810:ENSG00000068885	1
19	3:158960001-159000000	3:160120001-160160000	6.8937e-07	HiC	GSE87112	Left_Ventricle	intra	rs147562210	NA	0
19	3:158960001-159000000	3:160200001-160240000	5.427e-07	HiC	GSE87112	Left_Ventricle	intra	rs147562210	ENSG00000213186	1
19	3:158960001-159000000	3:161040001-161080000	2.46302e-09	HiC	GSE87112	Left_Ventricle	intra	rs147562210	NA	0
19	3:159320001-159360000	3:159360001-159400000	6.43584e-11	HiC	GSE87112	Left_Ventricle	intra	rs115910976;rs141825790	NA	0
19	3:159320001-159360000	3:159440001-159480000	1.1986e-11	HiC	GSE87112	Left_Ventricle	intra	rs115910976;rs141825790	NA	0
19	3:159320001-159360000	3:159480001-159520000	3.45535e-14	HiC	GSE87112	Left_Ventricle	intra	rs115910976;rs141825790	NA	0
19	3:159320001-159360000	3:159520001-159560000	1.80814e-35	HiC	GSE87112	Left_Ventricle	intra	rs115910976;rs141825790	ENSG00000151967	1
19	3:159400001-159440000	3:162400001-162440000	3.54813e-07	HiC	GSE87112	Left_Ventricle	intra	rs144462132	NA	0
20	4:27480001-27520000	4:27720001-27760000	2.42473e-09	HiC	GSE87112	Left_Ventricle	intra	rs148298502;rs144068911	NA	0
20	4:27480001-27520000	4:28600001-28640000	5.80463e-07	HiC	GSE87112	Left_Ventricle	intra	rs148298502;rs144068911	NA	0
20	4:27480001-27520000	4:29160001-29200000	5.37879e-07	HiC	GSE87112	Left_Ventricle	intra	rs148298502;rs144068911	NA	0
20	4:27480001-27520000	4:29240001-29280000	4.05928e-09	HiC	GSE87112	Left_Ventricle	intra	rs148298502;rs144068911	NA	0
20	4:27480001-27520000	4:29440001-29480000	1.80744e-09	HiC	GSE87112	Left_Ventricle	intra	rs148298502;rs144068911	NA	0
20	4:27480001-27520000	4:29760001-29800000	1.00587e-08	HiC	GSE87112	Left_Ventricle	intra	rs148298502;rs144068911	NA	0
20	4:27480001-27520000	4:29880001-29920000	1.9142e-08	HiC	GSE87112	Left_Ventricle	intra	rs148298502;rs144068911	NA	0
20	4:27480001-27520000	4:30000001-30040000	1.73554e-09	HiC	GSE87112	Left_Ventricle	intra	rs148298502;rs144068911	NA	0
20	4:27480001-27520000	4:30080001-30120000	9.1852e-10	HiC	GSE87112	Left_Ventricle	intra	rs148298502;rs144068911	NA	0
20	4:27480001-27520000	4:30200001-30240000	5.97129e-11	HiC	GSE87112	Left_Ventricle	intra	rs148298502;rs144068911	NA	0
20	4:27480001-27520000	4:30440001-30480000	1.03114e-09	HiC	GSE87112	Left_Ventricle	intra	rs148298502;rs144068911	NA	0
20	4:27520001-27560000	4:29800001-29840000	7.14759e-07	HiC	GSE87112	Left_Ventricle	intra	rs79211706	NA	0
20	4:27520001-27560000	4:30480001-30520000	6.13905e-07	HiC	GSE87112	Left_Ventricle	intra	rs79211706	NA	0
20	4:27560001-27600000	4:28720001-28760000	8.09606e-10	HiC	GSE87112	Left_Ventricle	intra	rs147044151;rs76880166;rs142919099;rs11723051	NA	0
20	4:27560001-27600000	4:29240001-29280000	1.11061e-08	HiC	GSE87112	Left_Ventricle	intra	rs147044151;rs76880166;rs142919099;rs11723051	NA	0
20	4:27560001-27600000	4:29360001-29400000	1.3764e-10	HiC	GSE87112	Left_Ventricle	intra	rs147044151;rs76880166;rs142919099;rs11723051	NA	0
20	4:27560001-27600000	4:29400001-29440000	9.92398e-08	HiC	GSE87112	Left_Ventricle	intra	rs147044151;rs76880166;rs142919099;rs11723051	NA	0
20	4:27560001-27600000	4:29560001-29600000	5.85225e-11	HiC	GSE87112	Left_Ventricle	intra	rs147044151;rs76880166;rs142919099;rs11723051	NA	0
20	4:27560001-27600000	4:29760001-29800000	1.94147e-10	HiC	GSE87112	Left_Ventricle	intra	rs147044151;rs76880166;rs142919099;rs11723051	NA	0
20	4:27560001-27600000	4:29880001-29920000	3.43583e-10	HiC	GSE87112	Left_Ventricle	intra	rs147044151;rs76880166;rs142919099;rs11723051	NA	0
20	4:27560001-27600000	4:30160001-30200000	7.0809e-16	HiC	GSE87112	Left_Ventricle	intra	rs147044151;rs76880166;rs142919099;rs11723051	NA	0
20	4:27560001-27600000	4:30360001-30400000	7.11552e-13	HiC	GSE87112	Left_Ventricle	intra	rs147044151;rs76880166;rs142919099;rs11723051	NA	0
20	4:27600001-27640000	4:29240001-29280000	2.43826e-07	HiC	GSE87112	Left_Ventricle	intra	rs75418866;rs73118956;rs11725308;rs11726614	NA	0
20	4:27600001-27640000	4:29480001-29520000	9.86042e-10	HiC	GSE87112	Left_Ventricle	intra	rs75418866;rs73118956;rs11725308;rs11726614	NA	0
20	4:27600001-27640000	4:29760001-29800000	5.67189e-09	HiC	GSE87112	Left_Ventricle	intra	rs75418866;rs73118956;rs11725308;rs11726614	NA	0
20	4:27600001-27640000	4:29840001-29880000	2.33387e-07	HiC	GSE87112	Left_Ventricle	intra	rs75418866;rs73118956;rs11725308;rs11726614	NA	0
20	4:27600001-27640000	4:30280001-30320000	2.34373e-07	HiC	GSE87112	Left_Ventricle	intra	rs75418866;rs73118956;rs11725308;rs11726614	NA	0
22	4:52720001-52760000	4:53000001-53040000	2.37976e-08	HiC	GSE87112	Left_Ventricle	intra	rs181552958	NA	0
22	4:52720001-52760000	4:53760001-53800000	8.81975e-07	HiC	GSE87112	Left_Ventricle	intra	rs181552958	NA	0
22	4:52720001-52760000	4:54240001-54280000	3.2816e-07	HiC	GSE87112	Left_Ventricle	intra	rs181552958	ENSG00000145216	1
22	4:52720001-52760000	4:54800001-54840000	6.96539e-07	HiC	GSE87112	Left_Ventricle	intra	rs181552958	NA	0
22	4:52880001-52920000	4:54640001-54680000	1.60959e-08	HiC	GSE87112	Left_Ventricle	intra	rs547105511	NA	0
22	4:53080001-53120000	4:54640001-54680000	1.52129e-08	HiC	GSE87112	Left_Ventricle	intra	rs192270673;rs551488734	NA	0
22	4:53080001-53120000	4:54760001-54800000	1.68297e-10	HiC	GSE87112	Left_Ventricle	intra	rs192270673;rs551488734	NA	0
22	4:53080001-53120000	4:54800001-54840000	9.32468e-11	HiC	GSE87112	Left_Ventricle	intra	rs192270673;rs551488734	NA	0
22	4:53080001-53120000	4:54960001-55000000	9.21882e-07	HiC	GSE87112	Left_Ventricle	intra	rs192270673;rs551488734	ENSG00000180613	1
22	4:53080001-53120000	4:55600001-55640000	1.73554e-09	HiC	GSE87112	Left_Ventricle	intra	rs192270673;rs551488734	NA	0
22	4:53280001-53320000	4:53760001-53800000	4.14993e-09	HiC	GSE87112	Left_Ventricle	intra	rs574872987	NA	0
22	4:53280001-53320000	4:55120001-55160000	7.68759e-13	HiC	GSE87112	Left_Ventricle	intra	rs574872987	NA	0
22	4:53440001-53480000	4:53600001-53640000	6.98188e-07	HiC	GSE87112	Left_Ventricle	intra	rs6820945	ENSG00000226887	1
[truncated: 28,653 more rows]

## Sheet: voi
rs565910607
rs184109994
rs572341085
rs541413425

## Sheet: ciSNPs_region1
uniqID	rsID	voi	chr	pos	reg_region	type	tissue/cell	tissue/cell_m
1:88265967:A:T	rs146728934	#N/A	1	88265967	1:88265262-88266068	enh	E013	hESC Derived CD56+ Mesoderm Cultured Cells
1:88265967:A:T	rs146728934	#N/A	1	88265967	1:88265262-88266068	enh	E061	Foreskin Melanocyte Primary Cells skin03
1:88265967:A:T	rs146728934	#N/A	1	88265967	1:88265262-88266068	enh	E084	Fetal Intestine Large
1:88265967:A:T	rs146728934	#N/A	1	88265967	1:88265262-88266068	enh	E085	Fetal Intestine Small
1:88265967:A:T	rs146728934	#N/A	1	88265967	1:88265262-88266068	enh	E110	Stomach Mucosa
2:28968928:A:G	rs10174533	#N/A	2	28968928	2:28968846-28968991	enh	E028	Breast variant Human Mammary Epithelial Cells (vHMEC)
2:28968928:A:G	rs10174533	#N/A	2	28968928	2:28968846-28968991	enh	E029	Primary monocytes from peripheral blood
2:28968928:A:G	rs10174533	#N/A	2	28968928	2:28968846-28968991	enh	E049	Mesenchymal Stem Cell Derived Chondrocyte Cultured Cells
2:28968928:A:G	rs10174533	#N/A	2	28968928	2:28968846-28968991	enh	E051	Primary hematopoietic stem cells G-CSF-mobilized Male
2:28968928:A:G	rs10174533	#N/A	2	28968928	2:28968846-28968991	enh	E065	Aorta
2:28968928:A:G	rs10174533	#N/A	2	28968928	2:28968846-28968991	enh	E100	Psoas Muscle
2:28968928:A:G	rs10174533	#N/A	2	28968928	2:28968846-28968991	enh	E105	Right Ventricle
2:28968928:A:G	rs10174533	#N/A	2	28968928	2:28968846-28968991	enh	E106	Sigmoid Colon
2:28968928:A:G	rs10174533	#N/A	2	28968928	2:28968846-28968991	enh	E107	Skeletal Muscle Male
2:28968928:A:G	rs10174533	#N/A	2	28968928	2:28968846-28968991	enh	E108	Skeletal Muscle Female
2:28981983:A:G	rs6547873	#N/A	2	28981983	2:28981928-28982039	enh	E017	IMR90 fetal lung fibroblasts Cell Line
2:28981983:A:G	rs6547873	#N/A	2	28981983	2:28981928-28982039	enh	E027	Breast Myoepithelial Primary Cells
2:28981983:A:G	rs6547873	#N/A	2	28981983	2:28981928-28982039	enh	E028	Breast variant Human Mammary Epithelial Cells (vHMEC)
2:28981983:A:G	rs6547873	#N/A	2	28981983	2:28981928-28982039	enh	E033	Primary T cells from cord blood
2:28981983:A:G	rs6547873	#N/A	2	28981983	2:28981928-28982039	enh	E034	Primary T cells from peripheral blood
2:28981983:A:G	rs6547873	#N/A	2	28981983	2:28981928-28982039	enh	E037	Primary T helper memory cells from peripheral blood 2
2:28981983:A:G	rs6547873	#N/A	2	28981983	2:28981928-28982039	enh	E039	Primary T helper naive cells from peripheral blood
2:28981983:A:G	rs6547873	#N/A	2	28981983	2:28981928-28982039	enh	E041	Primary T helper cells PMA-I stimulated
2:28981983:A:G	rs6547873	#N/A	2	28981983	2:28981928-28982039	enh	E042	Primary T helper 17 cells PMA-I stimulated
2:28981983:A:G	rs6547873	#N/A	2	28981983	2:28981928-28982039	enh	E043	Primary T helper cells from peripheral blood
2:28981983:A:G	rs6547873	#N/A	2	28981983	2:28981928-28982039	enh	E045	Primary T cells effector/memory enriched from peripheral blood
2:28981983:A:G	rs6547873	#N/A	2	28981983	2:28981928-28982039	enh	E047	Primary T CD8+ naive cells from peripheral blood
2:28981983:A:G	rs6547873	#N/A	2	28981983	2:28981928-28982039	enh	E048	Primary T CD8+ memory cells from peripheral blood
2:28981983:A:G	rs6547873	#N/A	2	28981983	2:28981928-28982039	enh	E053	Cortex derived primary cultured neurospheres
2:28981983:A:G	rs6547873	#N/A	2	28981983	2:28981928-28982039	enh	E059	Foreskin Melanocyte Primary Cells skin01
2:28981983:A:G	rs6547873	#N/A	2	28981983	2:28981928-28982039	enh	E061	Foreskin Melanocyte Primary Cells skin03
2:28981983:A:G	rs6547873	#N/A	2	28981983	2:28981928-28982039	enh	E063	Adipose Nuclei
2:28981983:A:G	rs6547873	#N/A	2	28981983	2:28981928-28982039	enh	E066	Liver
2:28981983:A:G	rs6547873	#N/A	2	28981983	2:28981928-28982039	enh	E070	Brain Germinal Matrix
2:28981983:A:G	rs6547873	#N/A	2	28981983	2:28981928-28982039	enh	E077	Duodenum Mucosa
2:28981983:A:G	rs6547873	#N/A	2	28981983	2:28981928-28982039	enh	E078	Duodenum Smooth Muscle
2:28981983:A:G	rs6547873	#N/A	2	28981983	2:28981928-28982039	enh	E080	Fetal Adrenal Gland
2:28981983:A:G	rs6547873	#N/A	2	28981983	2:28981928-28982039	enh	E083	Fetal Heart
2:28981983:A:G	rs6547873	#N/A	2	28981983	2:28981928-28982039	enh	E088	Fetal Lung
2:28981983:A:G	rs6547873	#N/A	2	28981983	2:28981928-28982039	enh	E095	Left Ventricle
2:28981983:A:G	rs6547873	#N/A	2	28981983	2:28981928-28982039	enh	E098	Pancreas
2:28981983:A:G	rs6547873	#N/A	2	28981983	2:28981928-28982039	enh	E100	Psoas Muscle
2:28981983:A:G	rs6547873	#N/A	2	28981983	2:28981928-28982039	enh	E104	Right Atrium
2:28981983:A:G	rs6547873	#N/A	2	28981983	2:28981928-28982039	enh	E107	Skeletal Muscle Male
2:28981983:A:G	rs6547873	#N/A	2	28981983	2:28981928-28982039	enh	E108	Skeletal Muscle Female
2:28981983:A:G	rs6547873	#N/A	2	28981983	2:28981928-28982039	enh	E113	Spleen
2:28982030:A:G	rs6547874	#N/A	2	28982030	2:28981928-28982039	enh	E017	IMR90 fetal lung fibroblasts Cell Line
2:28982030:A:G	rs6547874	#N/A	2	28982030	2:28981928-28982039	enh	E027	Breast Myoepithelial Primary Cells
2:28982030:A:G	rs6547874	#N/A	2	28982030	2:28981928-28982039	enh	E028	Breast variant Human Mammary Epithelial Cells (vHMEC)
2:28982030:A:G	rs6547874	#N/A	2	28982030	2:28981928-28982039	enh	E033	Primary T cells from cord blood
2:28982030:A:G	rs6547874	#N/A	2	28982030	2:28981928-28982039	enh	E034	Primary T cells from peripheral blood
2:28982030:A:G	rs6547874	#N/A	2	28982030	2:28981928-28982039	enh	E037	Primary T helper memory cells from peripheral blood 2
2:28982030:A:G	rs6547874	#N/A	2	28982030	2:28981928-28982039	enh	E039	Primary T helper naive cells from peripheral blood
2:28982030:A:G	rs6547874	#N/A	2	28982030	2:28981928-28982039	enh	E041	Primary T helper cells PMA-I stimulated
2:28982030:A:G	rs6547874	#N/A	2	28982030	2:28981928-28982039	enh	E042	Primary T helper 17 cells PMA-I stimulated
2:28982030:A:G	rs6547874	#N/A	2	28982030	2:28981928-28982039	enh	E043	Primary T helper cells from peripheral blood
2:28982030:A:G	rs6547874	#N/A	2	28982030	2:28981928-28982039	enh	E045	Primary T cells effector/memory enriched from peripheral blood
2:28982030:A:G	rs6547874	#N/A	2	28982030	2:28981928-28982039	enh	E047	Primary T CD8+ naive cells from peripheral blood
2:28982030:A:G	rs6547874	#N/A	2	28982030	2:28981928-28982039	enh	E048	Primary T CD8+ memory cells from peripheral blood
2:28982030:A:G	rs6547874	#N/A	2	28982030	2:28981928-28982039	enh	E053	Cortex derived primary cultured neurospheres
2:28982030:A:G	rs6547874	#N/A	2	28982030	2:28981928-28982039	enh	E059	Foreskin Melanocyte Primary Cells skin01
2:28982030:A:G	rs6547874	#N/A	2	28982030	2:28981928-28982039	enh	E061	Foreskin Melanocyte Primary Cells skin03
2:28982030:A:G	rs6547874	#N/A	2	28982030	2:28981928-28982039	enh	E063	Adipose Nuclei
2:28982030:A:G	rs6547874	#N/A	2	28982030	2:28981928-28982039	enh	E066	Liver
2:28982030:A:G	rs6547874	#N/A	2	28982030	2:28981928-28982039	enh	E070	Brain Germinal Matrix
2:28982030:A:G	rs6547874	#N/A	2	28982030	2:28981928-28982039	enh	E077	Duodenum Mucosa
2:28982030:A:G	rs6547874	#N/A	2	28982030	2:28981928-28982039	enh	E078	Duodenum Smooth Muscle
2:28982030:A:G	rs6547874	#N/A	2	28982030	2:28981928-28982039	enh	E080	Fetal Adrenal Gland
2:28982030:A:G	rs6547874	#N/A	2	28982030	2:28981928-28982039	enh	E083	Fetal Heart
2:28982030:A:G	rs6547874	#N/A	2	28982030	2:28981928-28982039	enh	E088	Fetal Lung
2:28982030:A:G	rs6547874	#N/A	2	28982030	2:28981928-28982039	enh	E095	Left Ventricle
2:28982030:A:G	rs6547874	#N/A	2	28982030	2:28981928-28982039	enh	E098	Pancreas
2:28982030:A:G	rs6547874	#N/A	2	28982030	2:28981928-28982039	enh	E100	Psoas Muscle
2:28982030:A:G	rs6547874	#N/A	2	28982030	2:28981928-28982039	enh	E104	Right Atrium
2:28982030:A:G	rs6547874	#N/A	2	28982030	2:28981928-28982039	enh	E107	Skeletal Muscle Male
2:28982030:A:G	rs6547874	#N/A	2	28982030	2:28981928-28982039	enh	E108	Skeletal Muscle Female
2:28982030:A:G	rs6547874	#N/A	2	28982030	2:28981928-28982039	enh	E113	Spleen
2:28993903:C:T	rs13007183	#N/A	2	28993903	2:28993883-28993933	enh	E032	Primary B cells from peripheral blood
2:28993903:C:T	rs13007183	#N/A	2	28993903	2:28993883-28993933	enh	E033	Primary T cells from cord blood
2:28993903:C:T	rs13007183	#N/A	2	28993903	2:28993883-28993933	enh	E037	Primary T helper memory cells from peripheral blood 2
2:28993903:C:T	rs13007183	#N/A	2	28993903	2:28993883-28993933	enh	E038	Primary T helper naive cells from peripheral blood
2:28993903:C:T	rs13007183	#N/A	2	28993903	2:28993883-28993933	enh	E039	Primary T helper naive cells from peripheral blood
2:28993903:C:T	rs13007183	#N/A	2	28993903	2:28993883-28993933	enh	E040	Primary T helper memory cells from peripheral blood 1
2:28993903:C:T	rs13007183	#N/A	2	28993903	2:28993883-28993933	enh	E041	Primary T helper cells PMA-I stimulated
2:28993903:C:T	rs13007183	#N/A	2	28993903	2:28993883-28993933	enh	E043	Primary T helper cells from peripheral blood
2:28993903:C:T	rs13007183	#N/A	2	28993903	2:28993883-28993933	enh	E044	Primary T regulatory cells from peripheral blood
2:28993903:C:T	rs13007183	#N/A	2	28993903	2:28993883-28993933	enh	E047	Primary T CD8+ naive cells from peripheral blood
2:28993903:C:T	rs13007183	#N/A	2	28993903	2:28993883-28993933	enh	E049	Mesenchymal Stem Cell Derived Chondrocyte Cultured Cells
2:28993903:C:T	rs13007183	#N/A	2	28993903	2:28993883-28993933	enh	E050	Primary hematopoietic stem cells G-CSF-mobilized Female
2:28993903:C:T	rs13007183	#N/A	2	28993903	2:28993883-28993933	enh	E078	Duodenum Smooth Muscle
2:28993903:C:T	rs13007183	#N/A	2	28993903	2:28993883-28993933	enh	E095	Left Ventricle
2:28993903:C:T	rs13007183	#N/A	2	28993903	2:28993883-28993933	enh	E107	Skeletal Muscle Male
2:28993903:C:T	rs13007183	#N/A	2	28993903	2:28993883-28993933	enh	E108	Skeletal Muscle Female
2:28993903:C:T	rs13007183	#N/A	2	28993903	2:28993883-28993933	enh	E109	Small Intestine
2:29037001:C:T	rs6547882	#N/A	2	29037001	2:29036893-29037001	enh	E001	ES-I3 Cells
2:29088450:G:T	rs11684695	#N/A	2	29088450	2:29087841-29088493	enh	E037	Primary T helper memory cells from peripheral blood 2
2:29088450:G:T	rs11684695	#N/A	2	29088450	2:29087841-29088493	enh	E038	Primary T helper naive cells from peripheral blood
2:29088450:G:T	rs11684695	#N/A	2	29088450	2:29087841-29088493	enh	E039	Primary T helper naive cells from peripheral blood
2:29088450:G:T	rs11684695	#N/A	2	29088450	2:29087841-29088493	enh	E041	Primary T helper cells PMA-I stimulated
2:29088450:G:T	rs11684695	#N/A	2	29088450	2:29087841-29088493	enh	E043	Primary T helper cells from peripheral blood
2:29088450:G:T	rs11684695	#N/A	2	29088450	2:29087841-29088493	enh	E047	Primary T CD8+ naive cells from peripheral blood
2:29088450:G:T	rs11684695	#N/A	2	29088450	2:29087841-29088493	enh	E067	Brain Angular Gyrus
2:29088450:G:T	rs11684695	#N/A	2	29088450	2:29087841-29088493	enh	E077	Duodenum Mucosa
2:29088450:G:T	rs11684695	#N/A	2	29088450	2:29087841-29088493	enh	E081	Fetal Brain Male
2:29088450:G:T	rs11684695	#N/A	2	29088450	2:29087841-29088493	enh	E082	Fetal Brain Female
2:29088450:G:T	rs11684695	#N/A	2	29088450	2:29087841-29088493	enh	E102	Rectal Mucosa Donor 31
2:29088450:G:T	rs11684695	#N/A	2	29088450	2:29087841-29088493	enh	E110	Stomach Mucosa
2:29129712:G:T	rs71443098	#N/A	2	29129712	2:29129339-29129731	enh	E017	IMR90 fetal lung fibroblasts Cell Line
2:29129712:G:T	rs71443098	#N/A	2	29129712	2:29129339-29129731	enh	E059	Foreskin Melanocyte Primary Cells skin01
2:29129712:G:T	rs71443098	#N/A	2	29129712	2:29129339-29129731	enh	E061	Foreskin Melanocyte Primary Cells skin03
2:29129712:G:T	rs71443098	#N/A	2	29129712	2:29129339-29129731	enh	E091	Placenta
2:29150981:C:G	rs6755185	#N/A	2	29150981	2:29150848-29151027	enh	E017	IMR90 fetal lung fibroblasts Cell Line
2:29150981:C:G	rs6755185	#N/A	2	29150981	2:29150848-29151027	enh	E026	Bone Marrow Derived Cultured Mesenchymal Stem Cells
2:29150981:C:G	rs6755185	#N/A	2	29150981	2:29150848-29151027	enh	E027	Breast Myoepithelial Primary Cells
2:29150981:C:G	rs6755185	#N/A	2	29150981	2:29150848-29151027	enh	E028	Breast variant Human Mammary Epithelial Cells (vHMEC)
2:29150981:C:G	rs6755185	#N/A	2	29150981	2:29150848-29151027	enh	E055	Foreskin Fibroblast Primary Cells skin01
2:29150981:C:G	rs6755185	#N/A	2	29150981	2:29150848-29151027	enh	E058	Foreskin Keratinocyte Primary Cells skin03
2:29174948:C:G	rs13009624	#N/A	2	29174948	2:29174815-29176083	enh	E001	ES-I3 Cells
2:29174948:C:G	rs13009624	#N/A	2	29174948	2:29174815-29176083	enh	E002	ES-WA7 Cells
2:29174948:C:G	rs13009624	#N/A	2	29174948	2:29174815-29176083	enh	E003	H1 Cells
2:29174948:C:G	rs13009624	#N/A	2	29174948	2:29174815-29176083	enh	E007	H1 Derived Neuronal Progenitor Cultured Cells
2:29174948:C:G	rs13009624	#N/A	2	29174948	2:29174815-29176083	enh	E012	hESC Derived CD56+ Ectoderm Cultured Cells
2:29174948:C:G	rs13009624	#N/A	2	29174948	2:29174815-29176083	enh	E014	HUES48 Cells
2:29174948:C:G	rs13009624	#N/A	2	29174948	2:29174815-29176083	enh	E015	HUES6 Cells
2:29174948:C:G	rs13009624	#N/A	2	29174948	2:29174815-29176083	enh	E016	HUES64 Cells
2:29174948:C:G	rs13009624	#N/A	2	29174948	2:29174815-29176083	enh	E017	IMR90 fetal lung fibroblasts Cell Line
2:29174948:C:G	rs13009624	#N/A	2	29174948	2:29174815-29176083	enh	E018	iPS-15b Cells
2:29174948:C:G	rs13009624	#N/A	2	29174948	2:29174815-29176083	enh	E021	iPS DF 6.9 Cells
2:29174948:C:G	rs13009624	#N/A	2	29174948	2:29174815-29176083	enh	E023	Mesenchymal Stem Cell Derived Adipocyte Cultured Cells
2:29174948:C:G	rs13009624	#N/A	2	29174948	2:29174815-29176083	enh	E024	ES-UCSF4 Cells
2:29174948:C:G	rs13009624	#N/A	2	29174948	2:29174815-29176083	enh	E025	Adipose Derived Mesenchymal Stem Cell Cultured Cells
2:29174948:C:G	rs13009624	#N/A	2	29174948	2:29174815-29176083	enh	E026	Bone Marrow Derived Cultured Mesenchymal Stem Cells
2:29174948:C:G	rs13009624	#N/A	2	29174948	2:29174815-29176083	enh	E028	Breast variant Human Mammary Epithelial Cells (vHMEC)
2:29174948:C:G	rs13009624	#N/A	2	29174948	2:29174815-29176083	enh	E029	Primary monocytes from peripheral blood
2:29174948:C:G	rs13009624	#N/A	2	29174948	2:29174815-29176083	enh	E035	Primary hematopoietic stem cells
2:29174948:C:G	rs13009624	#N/A	2	29174948	2:29174815-29176083	enh	E036	Primary hematopoietic stem cells short term culture
2:29174948:C:G	rs13009624	#N/A	2	29174948	2:29174815-29176083	enh	E049	Mesenchymal Stem Cell Derived Chondrocyte Cultured Cells
2:29174948:C:G	rs13009624	#N/A	2	29174948	2:29174815-29176083	enh	E055	Foreskin Fibroblast Primary Cells skin01
2:29174948:C:G	rs13009624	#N/A	2	29174948	2:29174815-29176083	enh	E063	Adipose Nuclei
2:29174948:C:G	rs13009624	#N/A	2	29174948	2:29174815-29176083	enh	E066	Liver
2:29174948:C:G	rs13009624	#N/A	2	29174948	2:29174815-29176083	enh	E068	Brain Anterior Caudate
2:29174948:C:G	rs13009624	#N/A	2	29174948	2:29174815-29176083	enh	E074	Brain Substantia Nigra
2:29174948:C:G	rs13009624	#N/A	2	29174948	2:29174815-29176083	enh	E077	Duodenum Mucosa
2:29174948:C:G	rs13009624	#N/A	2	29174948	2:29174815-29176083	enh	E079	Esophagus
2:29174948:C:G	rs13009624	#N/A	2	29174948	2:29174815-29176083	enh	E080	Fetal Adrenal Gland
2:29174948:C:G	rs13009624	#N/A	2	29174948	2:29174815-29176083	enh	E091	Placenta
2:29174948:C:G	rs13009624	#N/A	2	29174948	2:29174815-29176083	enh	E096	Lung
2:29174948:C:G	rs13009624	#N/A	2	29174948	2:29174815-29176083	enh	E100	Psoas Muscle
2:29174948:C:G	rs13009624	#N/A	2	29174948	2:29174815-29176083	enh	E101	Rectal Mucosa Donor 29
2:29174948:C:G	rs13009624	#N/A	2	29174948	2:29174815-29176083	enh	E102	Rectal Mucosa Donor 31
2:29174948:C:G	rs13009624	#N/A	2	29174948	2:29174815-29176083	enh	E106	Sigmoid Colon
2:29174948:C:G	rs13009624	#N/A	2	29174948	2:29174815-29176083	enh	E107	Skeletal Muscle Male
2:29174948:C:G	rs13009624	#N/A	2	29174948	2:29174815-29176083	enh	E108	Skeletal Muscle Female
2:29174948:C:G	rs13009624	#N/A	2	29174948	2:29174815-29176083	enh	E109	Small Intestine
2:29174948:C:G	rs13009624	#N/A	2	29174948	2:29174815-29176083	enh	E110	Stomach Mucosa
2:29175264:C:T	rs4666145	#N/A	2	29175264	2:29174815-29176083	enh	E001	ES-I3 Cells
2:29175264:C:T	rs4666145	#N/A	2	29175264	2:29174815-29176083	enh	E002	ES-WA7 Cells
2:29175264:C:T	rs4666145	#N/A	2	29175264	2:29174815-29176083	enh	E003	H1 Cells
2:29175264:C:T	rs4666145	#N/A	2	29175264	2:29174815-29176083	enh	E007	H1 Derived Neuronal Progenitor Cultured Cells
2:29175264:C:T	rs4666145	#N/A	2	29175264	2:29174815-29176083	enh	E012	hESC Derived CD56+ Ectoderm Cultured Cells
2:29175264:C:T	rs4666145	#N/A	2	29175264	2:29174815-29176083	enh	E014	HUES48 Cells
2:29175264:C:T	rs4666145	#N/A	2	29175264	2:29174815-29176083	enh	E015	HUES6 Cells
2:29175264:C:T	rs4666145	#N/A	2	29175264	2:29174815-29176083	enh	E016	HUES64 Cells
2:29175264:C:T	rs4666145	#N/A	2	29175264	2:29174815-29176083	enh	E017	IMR90 fetal lung fibroblasts Cell Line
2:29175264:C:T	rs4666145	#N/A	2	29175264	2:29174815-29176083	enh	E018	iPS-15b Cells
2:29175264:C:T	rs4666145	#N/A	2	29175264	2:29174815-29176083	enh	E021	iPS DF 6.9 Cells
2:29175264:C:T	rs4666145	#N/A	2	29175264	2:29174815-29176083	enh	E023	Mesenchymal Stem Cell Derived Adipocyte Cultured Cells
2:29175264:C:T	rs4666145	#N/A	2	29175264	2:29174815-29176083	enh	E024	ES-UCSF4 Cells
2:29175264:C:T	rs4666145	#N/A	2	29175264	2:29174815-29176083	enh	E025	Adipose Derived Mesenchymal Stem Cell Cultured Cells
2:29175264:C:T	rs4666145	#N/A	2	29175264	2:29174815-29176083	enh	E026	Bone Marrow Derived Cultured Mesenchymal Stem Cells
2:29175264:C:T	rs4666145	#N/A	2	29175264	2:29174815-29176083	enh	E028	Breast variant Human Mammary Epithelial Cells (vHMEC)
2:29175264:C:T	rs4666145	#N/A	2	29175264	2:29174815-29176083	enh	E029	Primary monocytes from peripheral blood
2:29175264:C:T	rs4666145	#N/A	2	29175264	2:29174815-29176083	enh	E035	Primary hematopoietic stem cells
2:29175264:C:T	rs4666145	#N/A	2	29175264	2:29174815-29176083	enh	E036	Primary hematopoietic stem cells short term culture
2:29175264:C:T	rs4666145	#N/A	2	29175264	2:29174815-29176083	enh	E049	Mesenchymal Stem Cell Derived Chondrocyte Cultured Cells
2:29175264:C:T	rs4666145	#N/A	2	29175264	2:29174815-29176083	enh	E055	Foreskin Fibroblast Primary Cells skin01
2:29175264:C:T	rs4666145	#N/A	2	29175264	2:29174815-29176083	enh	E063	Adipose Nuclei
2:29175264:C:T	rs4666145	#N/A	2	29175264	2:29174815-29176083	enh	E066	Liver
2:29175264:C:T	rs4666145	#N/A	2	29175264	2:29174815-29176083	enh	E068	Brain Anterior Caudate
2:29175264:C:T	rs4666145	#N/A	2	29175264	2:29174815-29176083	enh	E074	Brain Substantia Nigra
2:29175264:C:T	rs4666145	#N/A	2	29175264	2:29174815-29176083	enh	E077	Duodenum Mucosa
2:29175264:C:T	rs4666145	#N/A	2	29175264	2:29174815-29176083	enh	E079	Esophagus
2:29175264:C:T	rs4666145	#N/A	2	29175264	2:29174815-29176083	enh	E080	Fetal Adrenal Gland
2:29175264:C:T	rs4666145	#N/A	2	29175264	2:29174815-29176083	enh	E091	Placenta
2:29175264:C:T	rs4666145	#N/A	2	29175264	2:29174815-29176083	enh	E096	Lung
2:29175264:C:T	rs4666145	#N/A	2	29175264	2:29174815-29176083	enh	E100	Psoas Muscle
2:29175264:C:T	rs4666145	#N/A	2	29175264	2:29174815-29176083	enh	E101	Rectal Mucosa Donor 29
2:29175264:C:T	rs4666145	#N/A	2	29175264	2:29174815-29176083	enh	E102	Rectal Mucosa Donor 31
2:29175264:C:T	rs4666145	#N/A	2	29175264	2:29174815-29176083	enh	E106	Sigmoid Colon
2:29175264:C:T	rs4666145	#N/A	2	29175264	2:29174815-29176083	enh	E107	Skeletal Muscle Male
2:29175264:C:T	rs4666145	#N/A	2	29175264	2:29174815-29176083	enh	E108	Skeletal Muscle Female
2:29175264:C:T	rs4666145	#N/A	2	29175264	2:29174815-29176083	enh	E109	Small Intestine
2:29175264:C:T	rs4666145	#N/A	2	29175264	2:29174815-29176083	enh	E110	Stomach Mucosa
2:29195090:C:G	rs3936096	#N/A	2	29195090	2:29195076-29195233	enh	E057	Foreskin Keratinocyte Primary Cells skin02
2:29195090:C:G	rs3936096	#N/A	2	29195090	2:29195076-29195233	enh	E068	Brain Anterior Caudate
2:46344654:C:T	rs17034557	#N/A	2	46344654	2:46344630-46344818	enh	E013	hESC Derived CD56+ Mesoderm Cultured Cells
2:46344654:C:T	rs17034557	#N/A	2	46344654	2:46344630-46344818	enh	E023	Mesenchymal Stem Cell Derived Adipocyte Cultured Cells
2:46344654:C:T	rs17034557	#N/A	2	46344654	2:46344630-46344818	enh	E026	Bone Marrow Derived Cultured Mesenchymal Stem Cells
2:46344654:C:T	rs17034557	#N/A	2	46344654	2:46344630-46344818	enh	E027	Breast Myoepithelial Primary Cells
2:46344654:C:T	rs17034557	#N/A	2	46344654	2:46344630-46344818	enh	E028	Breast variant Human Mammary Epithelial Cells (vHMEC)
2:46344654:C:T	rs17034557	#N/A	2	46344654	2:46344630-46344818	enh	E049	Mesenchymal Stem Cell Derived Chondrocyte Cultured Cells
2:46344654:C:T	rs17034557	#N/A	2	46344654	2:46344630-46344818	enh	E052	Muscle Satellite Cultured Cells
2:46344654:C:T	rs17034557	#N/A	2	46344654	2:46344630-46344818	enh	E055	Foreskin Fibroblast Primary Cells skin01
2:46344654:C:T	rs17034557	#N/A	2	46344654	2:46344630-46344818	enh	E056	Foreskin Fibroblast Primary Cells skin02
2:46344654:C:T	rs17034557	#N/A	2	46344654	2:46344630-46344818	enh	E057	Foreskin Keratinocyte Primary Cells skin02
2:46344654:C:T	rs17034557	#N/A	2	46344654	2:46344630-46344818	enh	E058	Foreskin Keratinocyte Primary Cells skin03
2:46344654:C:T	rs17034557	#N/A	2	46344654	2:46344630-46344818	enh	E087	Pancreatic Islets
2:46344654:C:T	rs17034557	#N/A	2	46344654	2:46344630-46344818	enh	E099	Placenta Amnion
2:46344654:C:T	rs17034557	#N/A	2	46344654	2:46344630-46344818	enh	E102	Rectal Mucosa Donor 31
2:46344654:C:T	rs17034557	#N/A	2	46344654	2:46344630-46344818	enh	E110	Stomach Mucosa
2:75105082:A:C	rs191456527	#N/A	2	75105082	2:75105040-75105163	enh	E030	Primary neutrophils from peripheral blood
2:172564438:C:T	rs12997093	#N/A	2	172564438	2:172564373-172564556	enh	E025	Adipose Derived Mesenchymal Stem Cell Cultured Cells
2:172564438:C:T	rs12997093	#N/A	2	172564438	2:172564373-172564556	enh	E027	Breast Myoepithelial Primary Cells
2:172564438:C:T	rs12997093	#N/A	2	172564438	2:172564373-172564556	enh	E028	Breast variant Human Mammary Epithelial Cells (vHMEC)
2:172564438:C:T	rs12997093	#N/A	2	172564438	2:172564373-172564556	enh	E057	Foreskin Keratinocyte Primary Cells skin02
2:172564438:C:T	rs12997093	#N/A	2	172564438	2:172564373-172564556	enh	E058	Foreskin Keratinocyte Primary Cells skin03
2:172564438:C:T	rs12997093	#N/A	2	172564438	2:172564373-172564556	enh	E061	Foreskin Melanocyte Primary Cells skin03
2:172862584:C:CTTT	rs11464952	#N/A	2	172862584	2:172862505-172863025	enh	E057	Foreskin Keratinocyte Primary Cells skin02
2:172862584:C:CTTT	rs11464952	#N/A	2	172862584	2:172862505-172863025	enh	E058	Foreskin Keratinocyte Primary Cells skin03
2:178259229:A:AG	rs58355594	#N/A	2	178259229	2:178259165-178259232	enh	E012	hESC Derived CD56+ Ectoderm Cultured Cells
2:178259229:A:AG	rs58355594	#N/A	2	178259229	2:178259165-178259232	enh	E014	HUES48 Cells
2:178259229:A:AG	rs58355594	#N/A	2	178259229	2:178259165-178259232	enh	E018	iPS-15b Cells
2:178259229:A:AG	rs58355594	#N/A	2	178259229	2:178259165-178259232	enh	E023	Mesenchymal Stem Cell Derived Adipocyte Cultured Cells
2:178259229:A:AG	rs58355594	#N/A	2	178259229	2:178259165-178259232	enh	E026	Bone Marrow Derived Cultured Mesenchymal Stem Cells
2:178259229:A:AG	rs58355594	#N/A	2	178259229	2:178259165-178259232	enh	E027	Breast Myoepithelial Primary Cells
2:178259229:A:AG	rs58355594	#N/A	2	178259229	2:178259165-178259232	enh	E028	Breast variant Human Mammary Epithelial Cells (vHMEC)
2:178259229:A:AG	rs58355594	#N/A	2	178259229	2:178259165-178259232	enh	E029	Primary monocytes from peripheral blood
2:178259229:A:AG	rs58355594	#N/A	2	178259229	2:178259165-178259232	enh	E031	Primary B cells from cord blood
2:178259229:A:AG	rs58355594	#N/A	2	178259229	2:178259165-178259232	enh	E032	Primary B cells from peripheral blood
2:178259229:A:AG	rs58355594	#N/A	2	178259229	2:178259165-178259232	enh	E033	Primary T cells from cord blood
2:178259229:A:AG	rs58355594	#N/A	2	178259229	2:178259165-178259232	enh	E037	Primary T helper memory cells from peripheral blood 2
2:178259229:A:AG	rs58355594	#N/A	2	178259229	2:178259165-178259232	enh	E038	Primary T helper naive cells from peripheral blood
2:178259229:A:AG	rs58355594	#N/A	2	178259229	2:178259165-178259232	enh	E039	Primary T helper naive cells from peripheral blood
2:178259229:A:AG	rs58355594	#N/A	2	178259229	2:178259165-178259232	enh	E040	Primary T helper memory cells from peripheral blood 1
2:178259229:A:AG	rs58355594	#N/A	2	178259229	2:178259165-178259232	enh	E041	Primary T helper cells PMA-I stimulated
2:178259229:A:AG	rs58355594	#N/A	2	178259229	2:178259165-178259232	enh	E042	Primary T helper 17 cells PMA-I stimulated
2:178259229:A:AG	rs58355594	#N/A	2	178259229	2:178259165-178259232	enh	E043	Primary T helper cells from peripheral blood
2:178259229:A:AG	rs58355594	#N/A	2	178259229	2:178259165-178259232	enh	E044	Primary T regulatory cells from peripheral blood
2:178259229:A:AG	rs58355594	#N/A	2	178259229	2:178259165-178259232	enh	E045	Primary T cells effector/memory enriched from peripheral blood
2:178259229:A:AG	rs58355594	#N/A	2	178259229	2:178259165-178259232	enh	E047	Primary T CD8+ naive cells from peripheral blood
2:178259229:A:AG	rs58355594	#N/A	2	178259229	2:178259165-178259232	enh	E048	Primary T CD8+ memory cells from peripheral blood
2:178259229:A:AG	rs58355594	#N/A	2	178259229	2:178259165-178259232	enh	E053	Cortex derived primary cultured neurospheres
2:178259229:A:AG	rs58355594	#N/A	2	178259229	2:178259165-178259232	enh	E055	Foreskin Fibroblast Primary Cells skin01
2:178259229:A:AG	rs58355594	#N/A	2	178259229	2:178259165-178259232	enh	E057	Foreskin Keratinocyte Primary Cells skin02
2:178259229:A:AG	rs58355594	#N/A	2	178259229	2:178259165-178259232	enh	E058	Foreskin Keratinocyte Primary Cells skin03
2:178259229:A:AG	rs58355594	#N/A	2	178259229	2:178259165-178259232	enh	E061	Foreskin Melanocyte Primary Cells skin03
2:178259229:A:AG	rs58355594	#N/A	2	178259229	2:178259165-178259232	enh	E062	Primary mononuclear cells from peripheral blood
2:178259229:A:AG	rs58355594	#N/A	2	178259229	2:178259165-178259232	enh	E063	Adipose Nuclei
2:178259229:A:AG	rs58355594	#N/A	2	178259229	2:178259165-178259232	enh	E067	Brain Angular Gyrus
2:178259229:A:AG	rs58355594	#N/A	2	178259229	2:178259165-178259232	enh	E068	Brain Anterior Caudate
2:178259229:A:AG	rs58355594	#N/A	2	178259229	2:178259165-178259232	enh	E071	Brain Hippocampus Middle
2:178259229:A:AG	rs58355594	#N/A	2	178259229	2:178259165-178259232	enh	E072	Brain Inferior Temporal Lobe
2:178259229:A:AG	rs58355594	#N/A	2	178259229	2:178259165-178259232	enh	E073	Brain_Dorsolateral_Prefrontal_Cortex
2:178259229:A:AG	rs58355594	#N/A	2	178259229	2:178259165-178259232	enh	E076	Colon Smooth Muscle
2:178259229:A:AG	rs58355594	#N/A	2	178259229	2:178259165-178259232	enh	E081	Fetal Brain Male
2:178259229:A:AG	rs58355594	#N/A	2	178259229	2:178259165-178259232	enh	E083	Fetal Heart
2:178259229:A:AG	rs58355594	#N/A	2	178259229	2:178259165-178259232	enh	E085	Fetal Intestine Small
2:178259229:A:AG	rs58355594	#N/A	2	178259229	2:178259165-178259232	enh	E087	Pancreatic Islets
2:178259229:A:AG	rs58355594	#N/A	2	178259229	2:178259165-178259232	enh	E092	Fetal Stomach
2:178259229:A:AG	rs58355594	#N/A	2	178259229	2:178259165-178259232	enh	E102	Rectal Mucosa Donor 31
2:178259229:A:AG	rs58355594	#N/A	2	178259229	2:178259165-178259232	enh	E103	Rectal Smooth Muscle
2:178259229:A:AG	rs58355594	#N/A	2	178259229	2:178259165-178259232	enh	E106	Sigmoid Colon
2:178259229:A:AG	rs58355594	#N/A	2	178259229	2:178259165-178259232	enh	E107	Skeletal Muscle Male
2:178259229:A:AG	rs58355594	#N/A	2	178259229	2:178259165-178259232	enh	E108	Skeletal Muscle Female
2:178259229:A:AG	rs58355594	#N/A	2	178259229	2:178259165-178259232	enh	E110	Stomach Mucosa
2:178262401:G:T	rs78474413	#N/A	2	178262401	2:178261863-178263147	enh	E005	H1 BMP4 Derived Trophoblast Cultured Cells
2:178262401:G:T	rs78474413	#N/A	2	178262401	2:178261863-178263147	enh	E006	H1 Derived Mesenchymal Stem Cells
2:178262401:G:T	rs78474413	#N/A	2	178262401	2:178261863-178263147	enh	E013	hESC Derived CD56+ Mesoderm Cultured Cells
2:178262401:G:T	rs78474413	#N/A	2	178262401	2:178261863-178263147	enh	E017	IMR90 fetal lung fibroblasts Cell Line
2:178262401:G:T	rs78474413	#N/A	2	178262401	2:178261863-178263147	enh	E025	Adipose Derived Mesenchymal Stem Cell Cultured Cells
2:178262401:G:T	rs78474413	#N/A	2	178262401	2:178261863-178263147	enh	E028	Breast variant Human Mammary Epithelial Cells (vHMEC)
2:178262401:G:T	rs78474413	#N/A	2	178262401	2:178261863-178263147	enh	E029	Primary monocytes from peripheral blood
2:178262401:G:T	rs78474413	#N/A	2	178262401	2:178261863-178263147	enh	E030	Primary neutrophils from peripheral blood
2:178262401:G:T	rs78474413	#N/A	2	178262401	2:178261863-178263147	enh	E035	Primary hematopoietic stem cells
2:178262401:G:T	rs78474413	#N/A	2	178262401	2:178261863-178263147	enh	E036	Primary hematopoietic stem cells short term culture
2:178262401:G:T	rs78474413	#N/A	2	178262401	2:178261863-178263147	enh	E037	Primary T helper memory cells from peripheral blood 2
2:178262401:G:T	rs78474413	#N/A	2	178262401	2:178261863-178263147	enh	E040	Primary T helper memory cells from peripheral blood 1
2:178262401:G:T	rs78474413	#N/A	2	178262401	2:178261863-178263147	enh	E041	Primary T helper cells PMA-I stimulated
2:178262401:G:T	rs78474413	#N/A	2	178262401	2:178261863-178263147	enh	E042	Primary T helper 17 cells PMA-I stimulated
2:178262401:G:T	rs78474413	#N/A	2	178262401	2:178261863-178263147	enh	E043	Primary T helper cells from peripheral blood
2:178262401:G:T	rs78474413	#N/A	2	178262401	2:178261863-178263147	enh	E050	Primary hematopoietic stem cells G-CSF-mobilized Female
2:178262401:G:T	rs78474413	#N/A	2	178262401	2:178261863-178263147	enh	E052	Muscle Satellite Cultured Cells
2:178262401:G:T	rs78474413	#N/A	2	178262401	2:178261863-178263147	enh	E055	Foreskin Fibroblast Primary Cells skin01
2:178262401:G:T	rs78474413	#N/A	2	178262401	2:178261863-178263147	enh	E056	Foreskin Fibroblast Primary Cells skin02
2:178262401:G:T	rs78474413	#N/A	2	178262401	2:178261863-178263147	enh	E057	Foreskin Keratinocyte Primary Cells skin02
2:178262401:G:T	rs78474413	#N/A	2	178262401	2:178261863-178263147	enh	E058	Foreskin Keratinocyte Primary Cells skin03
2:178262401:G:T	rs78474413	#N/A	2	178262401	2:178261863-178263147	enh	E061	Foreskin Melanocyte Primary Cells skin03
2:178262401:G:T	rs78474413	#N/A	2	178262401	2:178261863-178263147	enh	E063	Adipose Nuclei
2:178262401:G:T	rs78474413	#N/A	2	178262401	2:178261863-178263147	enh	E066	Liver
2:178262401:G:T	rs78474413	#N/A	2	178262401	2:178261863-178263147	enh	E075	Colonic Mucosa
2:178262401:G:T	rs78474413	#N/A	2	178262401	2:178261863-178263147	enh	E076	Colon Smooth Muscle
2:178262401:G:T	rs78474413	#N/A	2	178262401	2:178261863-178263147	enh	E077	Duodenum Mucosa
2:178262401:G:T	rs78474413	#N/A	2	178262401	2:178261863-178263147	enh	E079	Esophagus
2:178262401:G:T	rs78474413	#N/A	2	178262401	2:178261863-178263147	enh	E084	Fetal Intestine Large
2:178262401:G:T	rs78474413	#N/A	2	178262401	2:178261863-178263147	enh	E085	Fetal Intestine Small
2:178262401:G:T	rs78474413	#N/A	2	178262401	2:178261863-178263147	enh	E086	Fetal Kidney
2:178262401:G:T	rs78474413	#N/A	2	178262401	2:178261863-178263147	enh	E091	Placenta
2:178262401:G:T	rs78474413	#N/A	2	178262401	2:178261863-178263147	enh	E094	Gastric
2:178262401:G:T	rs78474413	#N/A	2	178262401	2:178261863-178263147	enh	E095	Left Ventricle
2:178262401:G:T	rs78474413	#N/A	2	178262401	2:178261863-178263147	enh	E101	Rectal Mucosa Donor 29
2:178262401:G:T	rs78474413	#N/A	2	178262401	2:178261863-178263147	enh	E102	Rectal Mucosa Donor 31
2:178262401:G:T	rs78474413	#N/A	2	178262401	2:178261863-178263147	enh	E106	Sigmoid Colon
2:178262401:G:T	rs78474413	#N/A	2	178262401	2:178261863-178263147	enh	E107	Skeletal Muscle Male
2:178262401:G:T	rs78474413	#N/A	2	178262401	2:178261863-178263147	enh	E108	Skeletal Muscle Female
2:178262401:G:T	rs78474413	#N/A	2	178262401	2:178261863-178263147	enh	E109	Small Intestine
2:178262401:G:T	rs78474413	#N/A	2	178262401	2:178261863-178263147	enh	E110	Stomach Mucosa
2:178385252:C:CTGTTTACTG	rs150816615	#N/A	2	178385252	2:178385139-178385388	enh	E004	H1 BMP4 Derived Mesendoderm Cultured Cells
2:178385252:C:CTGTTTACTG	rs150816615	#N/A	2	178385252	2:178385139-178385388	enh	E011	hESC Derived CD184+ Endoderm Cultured Cells
2:178385252:C:CTGTTTACTG	rs150816615	#N/A	2	178385252	2:178385139-178385388	enh	E067	Brain Angular Gyrus
2:178385252:C:CTGTTTACTG	rs150816615	#N/A	2	178385252	2:178385139-178385388	enh	E077	Duodenum Mucosa
2:178385252:C:CTGTTTACTG	rs150816615	#N/A	2	178385252	2:178385139-178385388	enh	E080	Fetal Adrenal Gland
2:178385252:C:CTGTTTACTG	rs150816615	#N/A	2	178385252	2:178385139-178385388	enh	E081	Fetal Brain Male
2:178385252:C:CTGTTTACTG	rs150816615	#N/A	2	178385252	2:178385139-178385388	enh	E084	Fetal Intestine Large
2:178385252:C:CTGTTTACTG	rs150816615	#N/A	2	178385252	2:178385139-178385388	enh	E085	Fetal Intestine Small
2:178385252:C:CTGTTTACTG	rs150816615	#N/A	2	178385252	2:178385139-178385388	enh	E088	Fetal Lung
2:178385252:C:CTGTTTACTG	rs150816615	#N/A	2	178385252	2:178385139-178385388	enh	E092	Fetal Stomach
2:178385252:C:CTGTTTACTG	rs150816615	#N/A	2	178385252	2:178385139-178385388	enh	E102	Rectal Mucosa Donor 31
2:178407438:C:CAT	rs3215354	#N/A	2	178407438	2:178407181-178407494	enh	E025	Adipose Derived Mesenchymal Stem Cell Cultured Cells
2:178407438:C:CAT	rs3215354	#N/A	2	178407438	2:178407181-178407494	enh	E049	Mesenchymal Stem Cell Derived Chondrocyte Cultured Cells
2:178407438:C:CAT	rs3215354	#N/A	2	178407438	2:178407181-178407494	enh	E061	Foreskin Melanocyte Primary Cells skin03
2:178407438:C:CAT	rs3215354	#N/A	2	178407438	2:178407181-178407494	enh	E076	Colon Smooth Muscle
2:178467748:C:G	rs10497500	#N/A	2	178467748	2:178467708-178468154	enh	E009	H9 Derived Neuronal Progenitor Cultured Cells
2:178467748:C:G	rs10497500	#N/A	2	178467748	2:178467708-178468154	enh	E023	Mesenchymal Stem Cell Derived Adipocyte Cultured Cells
2:178467748:C:G	rs10497500	#N/A	2	178467748	2:178467708-178468154	enh	E025	Adipose Derived Mesenchymal Stem Cell Cultured Cells
2:178467748:C:G	rs10497500	#N/A	2	178467748	2:178467708-178468154	enh	E066	Liver
2:178467748:C:G	rs10497500	#N/A	2	178467748	2:178467708-178468154	enh	E077	Duodenum Mucosa
2:178467748:C:G	rs10497500	#N/A	2	178467748	2:178467708-178468154	enh	E080	Fetal Adrenal Gland
2:178467748:C:G	rs10497500	#N/A	2	178467748	2:178467708-178468154	enh	E081	Fetal Brain Male
2:178467748:C:G	rs10497500	#N/A	2	178467748	2:178467708-178468154	enh	E082	Fetal Brain Female
2:178467748:C:G	rs10497500	#N/A	2	178467748	2:178467708-178468154	enh	E084	Fetal Intestine Large
2:178467748:C:G	rs10497500	#N/A	2	178467748	2:178467708-178468154	enh	E085	Fetal Intestine Small
2:178467748:C:G	rs10497500	#N/A	2	178467748	2:178467708-178468154	enh	E090	Fetal Muscle Leg
2:178467748:C:G	rs10497500	#N/A	2	178467748	2:178467708-178468154	enh	E092	Fetal Stomach
2:178467748:C:G	rs10497500	#N/A	2	178467748	2:178467708-178468154	enh	E097	Ovary
2:178467748:C:G	rs10497500	#N/A	2	178467748	2:178467708-178468154	enh	E103	Rectal Smooth Muscle
2:178468493:C:T	rs16865433	#N/A	2	178468493	2:178468169-178468587	enh	E023	Mesenchymal Stem Cell Derived Adipocyte Cultured Cells
2:178468493:C:T	rs16865433	#N/A	2	178468493	2:178468169-178468587	enh	E063	Adipose Nuclei
2:178468493:C:T	rs16865433	#N/A	2	178468493	2:178468169-178468587	enh	E066	Liver
2:178468493:C:T	rs16865433	#N/A	2	178468493	2:178468169-178468587	enh	E080	Fetal Adrenal Gland
2:178468493:C:T	rs16865433	#N/A	2	178468493	2:178468169-178468587	enh	E081	Fetal Brain Male
2:178468493:C:T	rs16865433	#N/A	2	178468493	2:178468169-178468587	enh	E082	Fetal Brain Female
2:178468493:C:T	rs16865433	#N/A	2	178468493	2:178468169-178468587	enh	E084	Fetal Intestine Large
2:178468493:C:T	rs16865433	#N/A	2	178468493	2:178468169-178468587	enh	E085	Fetal Intestine Small
2:178468493:C:T	rs16865433	#N/A	2	178468493	2:178468169-178468587	enh	E089	Fetal Muscle Trunk
2:178468493:C:T	rs16865433	#N/A	2	178468493	2:178468169-178468587	enh	E090	Fetal Muscle Leg
2:178468493:C:T	rs16865433	#N/A	2	178468493	2:178468169-178468587	enh	E092	Fetal Stomach
2:178468493:C:T	rs16865433	#N/A	2	178468493	2:178468169-178468587	enh	E097	Ovary
2:202988043:C:T	rs72938565	#N/A	2	202988043	2:202987722-202988375	enh	E001	ES-I3 Cells
2:202988043:C:T	rs72938565	#N/A	2	202988043	2:202987722-202988375	enh	E002	ES-WA7 Cells
2:202988043:C:T	rs72938565	#N/A	2	202988043	2:202987722-202988375	enh	E003	H1 Cells
2:202988043:C:T	rs72938565	#N/A	2	202988043	2:202987722-202988375	enh	E007	H1 Derived Neuronal Progenitor Cultured Cells
2:202988043:C:T	rs72938565	#N/A	2	202988043	2:202987722-202988375	enh	E009	H9 Derived Neuronal Progenitor Cultured Cells
2:202988043:C:T	rs72938565	#N/A	2	202988043	2:202987722-202988375	enh	E011	hESC Derived CD184+ Endoderm Cultured Cells
2:202988043:C:T	rs72938565	#N/A	2	202988043	2:202987722-202988375	enh	E012	hESC Derived CD56+ Ectoderm Cultured Cells
2:202988043:C:T	rs72938565	#N/A	2	202988043	2:202987722-202988375	enh	E014	HUES48 Cells
2:202988043:C:T	rs72938565	#N/A	2	202988043	2:202987722-202988375	enh	E015	HUES6 Cells
2:202988043:C:T	rs72938565	#N/A	2	202988043	2:202987722-202988375	enh	E016	HUES64 Cells
2:202988043:C:T	rs72938565	#N/A	2	202988043	2:202987722-202988375	enh	E017	IMR90 fetal lung fibroblasts Cell Line
2:202988043:C:T	rs72938565	#N/A	2	202988043	2:202987722-202988375	enh	E018	iPS-15b Cells
2:202988043:C:T	rs72938565	#N/A	2	202988043	2:202987722-202988375	enh	E019	iPS-18 Cells
2:202988043:C:T	rs72938565	#N/A	2	202988043	2:202987722-202988375	enh	E020	iPS-20b Cells
2:202988043:C:T	rs72938565	#N/A	2	202988043	2:202987722-202988375	enh	E021	iPS DF 6.9 Cells
2:202988043:C:T	rs72938565	#N/A	2	202988043	2:202987722-202988375	enh	E022	iPS DF 19.11 Cells
2:202988043:C:T	rs72938565	#N/A	2	202988043	2:202987722-202988375	enh	E036	Primary hematopoietic stem cells short term culture
2:202988043:C:T	rs72938565	#N/A	2	202988043	2:202987722-202988375	enh	E049	Mesenchymal Stem Cell Derived Chondrocyte Cultured Cells
2:202988043:C:T	rs72938565	#N/A	2	202988043	2:202987722-202988375	enh	E050	Primary hematopoietic stem cells G-CSF-mobilized Female
2:202988043:C:T	rs72938565	#N/A	2	202988043	2:202987722-202988375	enh	E051	Primary hematopoietic stem cells G-CSF-mobilized Male
2:202988043:C:T	rs72938565	#N/A	2	202988043	2:202987722-202988375	enh	E053	Cortex derived primary cultured neurospheres
2:202988043:C:T	rs72938565	#N/A	2	202988043	2:202987722-202988375	enh	E054	Ganglion Eminence derived primary cultured neurospheres
2:202988043:C:T	rs72938565	#N/A	2	202988043	2:202987722-202988375	enh	E063	Adipose Nuclei
2:202988043:C:T	rs72938565	#N/A	2	202988043	2:202987722-202988375	enh	E071	Brain Hippocampus Middle
2:202988043:C:T	rs72938565	#N/A	2	202988043	2:202987722-202988375	enh	E072	Brain Inferior Temporal Lobe
2:202988043:C:T	rs72938565	#N/A	2	202988043	2:202987722-202988375	enh	E074	Brain Substantia Nigra
2:202988043:C:T	rs72938565	#N/A	2	202988043	2:202987722-202988375	enh	E078	Duodenum Smooth Muscle
2:202988043:C:T	rs72938565	#N/A	2	202988043	2:202987722-202988375	enh	E080	Fetal Adrenal Gland
2:202988043:C:T	rs72938565	#N/A	2	202988043	2:202987722-202988375	enh	E081	Fetal Brain Male
2:202988043:C:T	rs72938565	#N/A	2	202988043	2:202987722-202988375	enh	E084	Fetal Intestine Large
2:202988043:C:T	rs72938565	#N/A	2	202988043	2:202987722-202988375	enh	E085	Fetal Intestine Small
2:202988043:C:T	rs72938565	#N/A	2	202988043	2:202987722-202988375	enh	E086	Fetal Kidney
2:202988043:C:T	rs72938565	#N/A	2	202988043	2:202987722-202988375	enh	E088	Fetal Lung
2:202988043:C:T	rs72938565	#N/A	2	202988043	2:202987722-202988375	enh	E089	Fetal Muscle Trunk
2:202988043:C:T	rs72938565	#N/A	2	202988043	2:202987722-202988375	enh	E090	Fetal Muscle Leg
2:202988043:C:T	rs72938565	#N/A	2	202988043	2:202987722-202988375	enh	E091	Placenta
2:202988043:C:T	rs72938565	#N/A	2	202988043	2:202987722-202988375	enh	E092	Fetal Stomach
2:202988043:C:T	rs72938565	#N/A	2	202988043	2:202987722-202988375	enh	E102	Rectal Mucosa Donor 31
2:202988043:C:T	rs72938565	#N/A	2	202988043	2:202987722-202988375	enh	E106	Sigmoid Colon
2:202988043:C:T	rs72938565	#N/A	2	202988043	2:202987722-202988375	enh	E110	Stomach Mucosa
2:203473534:A:T	rs72926944	#N/A	2	203473534	2:203473487-203473537	enh	E029	Primary monocytes from peripheral blood
2:203473534:A:T	rs72926944	#N/A	2	203473534	2:203473487-203473537	enh	E030	Primary neutrophils from peripheral blood
2:203473534:A:T	rs72926944	#N/A	2	203473534	2:203473487-203473537	enh	E031	Primary B cells from cord blood
2:203473534:A:T	rs72926944	#N/A	2	203473534	2:203473487-203473537	enh	E032	Primary B cells from peripheral blood
2:203473534:A:T	rs72926944	#N/A	2	203473534	2:203473487-203473537	enh	E036	Primary hematopoietic stem cells short term culture
2:203473534:A:T	rs72926944	#N/A	2	203473534	2:203473487-203473537	enh	E051	Primary hematopoietic stem cells G-CSF-mobilized Male
2:203473534:A:T	rs72926944	#N/A	2	203473534	2:203473487-203473537	enh	E059	Foreskin Melanocyte Primary Cells skin01
2:203473534:A:T	rs72926944	#N/A	2	203473534	2:203473487-203473537	enh	E061	Foreskin Melanocyte Primary Cells skin03
2:203473534:A:T	rs72926944	#N/A	2	203473534	2:203473487-203473537	enh	E079	Esophagus
2:203473534:A:T	rs72926944	#N/A	2	203473534	2:203473487-203473537	enh	E101	Rectal Mucosa Donor 29
2:204020318:A:G	rs72934594	#N/A	2	204020318	2:204020272-204020397	enh	E037	Primary T helper memory cells from peripheral blood 2
2:204020318:A:G	rs72934594	#N/A	2	204020318	2:204020272-204020397	enh	E040	Primary T helper memory cells from peripheral blood 1
2:204020318:A:G	rs72934594	#N/A	2	204020318	2:204020272-204020397	enh	E042	Primary T helper 17 cells PMA-I stimulated
2:204020318:A:G	rs72934594	#N/A	2	204020318	2:204020272-204020397	enh	E045	Primary T cells effector/memory enriched from peripheral blood
2:204020318:A:G	rs72934594	#N/A	2	204020318	2:204020272-204020397	enh	E106	Sigmoid Colon
2:204239778:C:G	rs72940144	#N/A	2	204239778	2:204239750-204239848	enh	E094	Gastric
2:204661265:C:T	rs72936508	#N/A	2	204661265	2:204661066-204661286	enh	E029	Primary monocytes from peripheral blood
2:204661265:C:T	rs72936508	#N/A	2	204661265	2:204661066-204661286	enh	E030	Primary neutrophils from peripheral blood
2:204661265:C:T	rs72936508	#N/A	2	204661265	2:204661066-204661286	enh	E036	Primary hematopoietic stem cells short term culture
2:204895453:A:G	rs72945228	#N/A	2	204895453	2:204895361-204895517	enh	E070	Brain Germinal Matrix
2:204895453:A:G	rs72945228	#N/A	2	204895453	2:204895361-204895517	enh	E076	Colon Smooth Muscle
2:204895453:A:G	rs72945228	#N/A	2	204895453	2:204895361-204895517	enh	E078	Duodenum Smooth Muscle
2:204895453:A:G	rs72945228	#N/A	2	204895453	2:204895361-204895517	enh	E088	Fetal Lung
2:204895453:A:G	rs72945228	#N/A	2	204895453	2:204895361-204895517	enh	E092	Fetal Stomach
2:204895453:A:G	rs72945228	#N/A	2	204895453	2:204895361-204895517	enh	E097	Ovary
2:204895453:A:G	rs72945228	#N/A	2	204895453	2:204895361-204895517	enh	E103	Rectal Smooth Muscle
3:43390481:C:T	rs139492116	#N/A	3	43390481	3:43390465-43390618	enh	E022	iPS DF 19.11 Cells
3:43390481:C:T	rs139492116	#N/A	3	43390481	3:43390465-43390618	enh	E033	Primary T cells from cord blood
3:43390481:C:T	rs139492116	#N/A	3	43390481	3:43390465-43390618	enh	E034	Primary T cells from peripheral blood
3:43390481:C:T	rs139492116	#N/A	3	43390481	3:43390465-43390618	enh	E037	Primary T helper memory cells from peripheral blood 2
3:43390481:C:T	rs139492116	#N/A	3	43390481	3:43390465-43390618	enh	E038	Primary T helper naive cells from peripheral blood
3:43390481:C:T	rs139492116	#N/A	3	43390481	3:43390465-43390618	enh	E039	Primary T helper naive cells from peripheral blood
3:43390481:C:T	rs139492116	#N/A	3	43390481	3:43390465-43390618	enh	E040	Primary T helper memory cells from peripheral blood 1
3:43390481:C:T	rs139492116	#N/A	3	43390481	3:43390465-43390618	enh	E041	Primary T helper cells PMA-I stimulated
3:43390481:C:T	rs139492116	#N/A	3	43390481	3:43390465-43390618	enh	E042	Primary T helper 17 cells PMA-I stimulated
3:43390481:C:T	rs139492116	#N/A	3	43390481	3:43390465-43390618	enh	E043	Primary T helper cells from peripheral blood
3:43390481:C:T	rs139492116	#N/A	3	43390481	3:43390465-43390618	enh	E045	Primary T cells effector/memory enriched from peripheral blood
3:43390481:C:T	rs139492116	#N/A	3	43390481	3:43390465-43390618	enh	E046	Primary Natural Killer cells from peripheral blood
3:43390481:C:T	rs139492116	#N/A	3	43390481	3:43390465-43390618	enh	E047	Primary T CD8+ naive cells from peripheral blood
3:43390481:C:T	rs139492116	#N/A	3	43390481	3:43390465-43390618	enh	E048	Primary T CD8+ memory cells from peripheral blood
3:43390481:C:T	rs139492116	#N/A	3	43390481	3:43390465-43390618	enh	E089	Fetal Muscle Trunk
3:43390481:C:T	rs139492116	#N/A	3	43390481	3:43390465-43390618	enh	E090	Fetal Muscle Leg
3:43390481:C:T	rs139492116	#N/A	3	43390481	3:43390465-43390618	enh	E093	Fetal Thymus
3:43390481:C:T	rs139492116	#N/A	3	43390481	3:43390465-43390618	enh	E095	Left Ventricle
3:43390481:C:T	rs139492116	#N/A	3	43390481	3:43390465-43390618	enh	E096	Lung
3:43390481:C:T	rs139492116	#N/A	3	43390481	3:43390465-43390618	enh	E098	Pancreas
3:43390481:C:T	rs139492116	#N/A	3	43390481	3:43390465-43390618	enh	E105	Right Ventricle
3:43390481:C:T	rs139492116	#N/A	3	43390481	3:43390465-43390618	enh	E112	Thymus
3:155807940:C:G	rs9789968	#N/A	3	155807940	3:155807837-155808347	enh	E081	Fetal Brain Male
3:155827911:C:T	rs7613000	#N/A	3	155827911	3:155827908-155828121	enh	E027	Breast Myoepithelial Primary Cells
3:155827911:C:T	rs7613000	#N/A	3	155827911	3:155827908-155828121	enh	E063	Adipose Nuclei
3:155827911:C:T	rs7613000	#N/A	3	155827911	3:155827908-155828121	enh	E065	Aorta
3:155827911:C:T	rs7613000	#N/A	3	155827911	3:155827908-155828121	enh	E078	Duodenum Smooth Muscle
3:155827911:C:T	rs7613000	#N/A	3	155827911	3:155827908-155828121	enh	E088	Fetal Lung
3:155827911:C:T	rs7613000	#N/A	3	155827911	3:155827908-155828121	enh	E089	Fetal Muscle Trunk
3:155827911:C:T	rs7613000	#N/A	3	155827911	3:155827908-155828121	enh	E090	Fetal Muscle Leg
3:155827911:C:T	rs7613000	#N/A	3	155827911	3:155827908-155828121	enh	E097	Ovary
3:155827911:C:T	rs7613000	#N/A	3	155827911	3:155827908-155828121	enh	E104	Right Atrium
3:155827911:C:T	rs7613000	#N/A	3	155827911	3:155827908-155828121	enh	E107	Skeletal Muscle Male
3:155849093:A:G	rs9842620	#N/A	3	155849093	3:155849001-155849115	enh	E023	Mesenchymal Stem Cell Derived Adipocyte Cultured Cells
3:155849093:A:G	rs9842620	#N/A	3	155849093	3:155849001-155849115	enh	E027	Breast Myoepithelial Primary Cells
3:155849093:A:G	rs9842620	#N/A	3	155849093	3:155849001-155849115	enh	E063	Adipose Nuclei
3:155849093:A:G	rs9842620	#N/A	3	155849093	3:155849001-155849115	enh	E065	Aorta
3:155849093:A:G	rs9842620	#N/A	3	155849093	3:155849001-155849115	enh	E090	Fetal Muscle Leg
3:155849093:A:G	rs9842620	#N/A	3	155849093	3:155849001-155849115	enh	E097	Ovary
3:155855418:C:G	rs4679760	#N/A	3	155855418	3:155855179-155855458	enh	E029	Primary monocytes from peripheral blood
3:155855418:C:G	rs4679760	#N/A	3	155855418	3:155855179-155855458	enh	E051	Primary hematopoietic stem cells G-CSF-mobilized Male
3:155855418:C:G	rs4679760	#N/A	3	155855418	3:155855179-155855458	enh	E065	Aorta
3:155867092:A:G	rs9882088	#N/A	3	155867092	3:155866521-155867240	enh	E013	hESC Derived CD56+ Mesoderm Cultured Cells
3:155867092:A:G	rs9882088	#N/A	3	155867092	3:155866521-155867240	enh	E026	Bone Marrow Derived Cultured Mesenchymal Stem Cells
3:155867092:A:G	rs9882088	#N/A	3	155867092	3:155866521-155867240	enh	E029	Primary monocytes from peripheral blood
3:155867092:A:G	rs9882088	#N/A	3	155867092	3:155866521-155867240	enh	E035	Primary hematopoietic stem cells
3:155867092:A:G	rs9882088	#N/A	3	155867092	3:155866521-155867240	enh	E036	Primary hematopoietic stem cells short term culture
3:155867092:A:G	rs9882088	#N/A	3	155867092	3:155866521-155867240	enh	E049	Mesenchymal Stem Cell Derived Chondrocyte Cultured Cells
3:155867092:A:G	rs9882088	#N/A	3	155867092	3:155866521-155867240	enh	E050	Primary hematopoietic stem cells G-CSF-mobilized Female
3:155867092:A:G	rs9882088	#N/A	3	155867092	3:155866521-155867240	enh	E052	Muscle Satellite Cultured Cells
3:155867092:A:G	rs9882088	#N/A	3	155867092	3:155866521-155867240	enh	E053	Cortex derived primary cultured neurospheres
3:155867092:A:G	rs9882088	#N/A	3	155867092	3:155866521-155867240	enh	E063	Adipose Nuclei
3:155867092:A:G	rs9882088	#N/A	3	155867092	3:155866521-155867240	enh	E067	Brain Angular Gyrus
3:155867092:A:G	rs9882088	#N/A	3	155867092	3:155866521-155867240	enh	E069	Brain Cingulate Gyrus
3:155867092:A:G	rs9882088	#N/A	3	155867092	3:155866521-155867240	enh	E071	Brain Hippocampus Middle
3:155867092:A:G	rs9882088	#N/A	3	155867092	3:155866521-155867240	enh	E072	Brain Inferior Temporal Lobe
3:155867092:A:G	rs9882088	#N/A	3	155867092	3:155866521-155867240	enh	E073	Brain_Dorsolateral_Prefrontal_Cortex
3:155867092:A:G	rs9882088	#N/A	3	155867092	3:155866521-155867240	enh	E074	Brain Substantia Nigra
3:155867092:A:G	rs9882088	#N/A	3	155867092	3:155866521-155867240	enh	E076	Colon Smooth Muscle
3:155867092:A:G	rs9882088	#N/A	3	155867092	3:155866521-155867240	enh	E080	Fetal Adrenal Gland
3:155867092:A:G	rs9882088	#N/A	3	155867092	3:155866521-155867240	enh	E081	Fetal Brain Male
3:155867092:A:G	rs9882088	#N/A	3	155867092	3:155866521-155867240	enh	E083	Fetal Heart
3:155867092:A:G	rs9882088	#N/A	3	155867092	3:155866521-155867240	enh	E088	Fetal Lung
3:155867092:A:G	rs9882088	#N/A	3	155867092	3:155866521-155867240	enh	E092	Fetal Stomach
3:155867092:A:G	rs9882088	#N/A	3	155867092	3:155866521-155867240	enh	E103	Rectal Smooth Muscle
3:155867092:A:G	rs9882088	#N/A	3	155867092	3:155866521-155867240	enh	E104	Right Atrium
3:155867092:A:G	rs9882088	#N/A	3	155867092	3:155866521-155867240	enh	E107	Skeletal Muscle Male
3:155867092:A:G	rs9882088	#N/A	3	155867092	3:155866521-155867240	enh	E109	Small Intestine
3:155868039:A:G	rs4679761	#N/A	3	155868039	3:155867657-155868085	enh	E010	H9 Derived Neuron Cultured Cells
3:155868039:A:G	rs4679761	#N/A	3	155868039	3:155867657-155868085	enh	E023	Mesenchymal Stem Cell Derived Adipocyte Cultured Cells
3:155868039:A:G	rs4679761	#N/A	3	155868039	3:155867657-155868085	enh	E025	Adipose Derived Mesenchymal Stem Cell Cultured Cells
3:155868039:A:G	rs4679761	#N/A	3	155868039	3:155867657-155868085	enh	E026	Bone Marrow Derived Cultured Mesenchymal Stem Cells
3:155868039:A:G	rs4679761	#N/A	3	155868039	3:155867657-155868085	enh	E049	Mesenchymal Stem Cell Derived Chondrocyte Cultured Cells
3:155868039:A:G	rs4679761	#N/A	3	155868039	3:155867657-155868085	enh	E052	Muscle Satellite Cultured Cells
3:155868039:A:G	rs4679761	#N/A	3	155868039	3:155867657-155868085	enh	E053	Cortex derived primary cultured neurospheres
3:155868039:A:G	rs4679761	#N/A	3	155868039	3:155867657-155868085	enh	E054	Ganglion Eminence derived primary cultured neurospheres
3:155868039:A:G	rs4679761	#N/A	3	155868039	3:155867657-155868085	enh	E063	Adipose Nuclei
3:155868039:A:G	rs4679761	#N/A	3	155868039	3:155867657-155868085	enh	E067	Brain Angular Gyrus
3:155868039:A:G	rs4679761	#N/A	3	155868039	3:155867657-155868085	enh	E068	Brain Anterior Caudate
3:155868039:A:G	rs4679761	#N/A	3	155868039	3:155867657-155868085	enh	E069	Brain Cingulate Gyrus
3:155868039:A:G	rs4679761	#N/A	3	155868039	3:155867657-155868085	enh	E071	Brain Hippocampus Middle
3:155868039:A:G	rs4679761	#N/A	3	155868039	3:155867657-155868085	enh	E072	Brain Inferior Temporal Lobe
3:155868039:A:G	rs4679761	#N/A	3	155868039	3:155867657-155868085	enh	E073	Brain_Dorsolateral_Prefrontal_Cortex
3:155868039:A:G	rs4679761	#N/A	3	155868039	3:155867657-155868085	enh	E074	Brain Substantia Nigra
3:155868039:A:G	rs4679761	#N/A	3	155868039	3:155867657-155868085	enh	E076	Colon Smooth Muscle
3:155868039:A:G	rs4679761	#N/A	3	155868039	3:155867657-155868085	enh	E078	Duodenum Smooth Muscle
3:155868039:A:G	rs4679761	#N/A	3	155868039	3:155867657-155868085	enh	E080	Fetal Adrenal Gland
3:155868039:A:G	rs4679761	#N/A	3	155868039	3:155867657-155868085	enh	E081	Fetal Brain Male
3:155868039:A:G	rs4679761	#N/A	3	155868039	3:155867657-155868085	enh	E083	Fetal Heart
3:155868039:A:G	rs4679761	#N/A	3	155868039	3:155867657-155868085	enh	E086	Fetal Kidney
3:155868039:A:G	rs4679761	#N/A	3	155868039	3:155867657-155868085	enh	E088	Fetal Lung
3:155868039:A:G	rs4679761	#N/A	3	155868039	3:155867657-155868085	enh	E090	Fetal Muscle Leg
3:155868039:A:G	rs4679761	#N/A	3	155868039	3:155867657-155868085	enh	E092	Fetal Stomach
3:155868039:A:G	rs4679761	#N/A	3	155868039	3:155867657-155868085	enh	E100	Psoas Muscle
3:155868039:A:G	rs4679761	#N/A	3	155868039	3:155867657-155868085	enh	E103	Rectal Smooth Muscle
3:155868039:A:G	rs4679761	#N/A	3	155868039	3:155867657-155868085	enh	E107	Skeletal Muscle Male
3:155868039:A:G	rs4679761	#N/A	3	155868039	3:155867657-155868085	enh	E108	Skeletal Muscle Female
3:155868039:A:G	rs4679761	#N/A	3	155868039	3:155867657-155868085	enh	E109	Small Intestine
3:155868039:A:G	rs4679761	#N/A	3	155868039	3:155867657-155868085	enh	E111	Stomach Smooth Muscle
3:155878603:A:G	rs3936002	#N/A	3	155878603	3:155878532-155878712	enh	E001	ES-I3 Cells
3:155878603:A:G	rs3936002	#N/A	3	155878603	3:155878532-155878712	enh	E008	H9 Cells
3:155878603:A:G	rs3936002	#N/A	3	155878603	3:155878532-155878712	enh	E014	HUES48 Cells
3:155878603:A:G	rs3936002	#N/A	3	155878603	3:155878532-155878712	enh	E016	HUES64 Cells
3:155878603:A:G	rs3936002	#N/A	3	155878603	3:155878532-155878712	enh	E019	iPS-18 Cells
3:155878603:A:G	rs3936002	#N/A	3	155878603	3:155878532-155878712	enh	E029	Primary monocytes from peripheral blood
3:155878603:A:G	rs3936002	#N/A	3	155878603	3:155878532-155878712	enh	E033	Primary T cells from cord blood
3:155878603:A:G	rs3936002	#N/A	3	155878603	3:155878532-155878712	enh	E037	Primary T helper memory cells from peripheral blood 2
3:155878603:A:G	rs3936002	#N/A	3	155878603	3:155878532-155878712	enh	E039	Primary T helper naive cells from peripheral blood
3:155878603:A:G	rs3936002	#N/A	3	155878603	3:155878532-155878712	enh	E041	Primary T helper cells PMA-I stimulated
3:155878603:A:G	rs3936002	#N/A	3	155878603	3:155878532-155878712	enh	E042	Primary T helper 17 cells PMA-I stimulated
3:155878603:A:G	rs3936002	#N/A	3	155878603	3:155878532-155878712	enh	E043	Primary T helper cells from peripheral blood
3:155878603:A:G	rs3936002	#N/A	3	155878603	3:155878532-155878712	enh	E044	Primary T regulatory cells from peripheral blood
3:155878603:A:G	rs3936002	#N/A	3	155878603	3:155878532-155878712	enh	E045	Primary T cells effector/memory enriched from peripheral blood
3:155878603:A:G	rs3936002	#N/A	3	155878603	3:155878532-155878712	enh	E046	Primary Natural Killer cells from peripheral blood
3:155878603:A:G	rs3936002	#N/A	3	155878603	3:155878532-155878712	enh	E047	Primary T CD8+ naive cells from peripheral blood
3:155878603:A:G	rs3936002	#N/A	3	155878603	3:155878532-155878712	enh	E049	Mesenchymal Stem Cell Derived Chondrocyte Cultured Cells
3:155878603:A:G	rs3936002	#N/A	3	155878603	3:155878532-155878712	enh	E053	Cortex derived primary cultured neurospheres
3:155878603:A:G	rs3936002	#N/A	3	155878603	3:155878532-155878712	enh	E055	Foreskin Fibroblast Primary Cells skin01
3:155878603:A:G	rs3936002	#N/A	3	155878603	3:155878532-155878712	enh	E061	Foreskin Melanocyte Primary Cells skin03
3:155878603:A:G	rs3936002	#N/A	3	155878603	3:155878532-155878712	enh	E062	Primary mononuclear cells from peripheral blood
3:155878603:A:G	rs3936002	#N/A	3	155878603	3:155878532-155878712	enh	E063	Adipose Nuclei
3:155878603:A:G	rs3936002	#N/A	3	155878603	3:155878532-155878712	enh	E068	Brain Anterior Caudate
3:155878603:A:G	rs3936002	#N/A	3	155878603	3:155878532-155878712	enh	E071	Brain Hippocampus Middle
3:155878603:A:G	rs3936002	#N/A	3	155878603	3:155878532-155878712	enh	E093	Fetal Thymus
3:155878603:A:G	rs3936002	#N/A	3	155878603	3:155878532-155878712	enh	E101	Rectal Mucosa Donor 29
3:155878603:A:G	rs3936002	#N/A	3	155878603	3:155878532-155878712	enh	E109	Small Intestine
3:155888983:C:T	rs7615962	#N/A	3	155888983	3:155888916-155889079	enh	E083	Fetal Heart
3:155888983:C:T	rs7615962	#N/A	3	155888983	3:155888916-155889079	enh	E092	Fetal Stomach
3:155889308:A:G	rs4234311	#N/A	3	155889308	3:155889144-155889867	enh	E092	Fetal Stomach
3:155894394:A:G	rs7625723	#N/A	3	155894394	3:155894379-155894436	enh	E087	Pancreatic Islets
3:155894394:A:G	rs7625723	#N/A	3	155894394	3:155894379-155894436	enh	E094	Gastric
3:155894394:A:G	rs7625723	#N/A	3	155894394	3:155894379-155894436	enh	E098	Pancreas
3:159349257:A:G	rs115910976	#N/A	3	159349257	3:159349078-159349341	enh	E058	Foreskin Keratinocyte Primary Cells skin03
3:159353045:G:T	rs141825790	#N/A	3	159353045	3:159352885-159353080	enh	E003	H1 Cells
3:159353045:G:T	rs141825790	#N/A	3	159353045	3:159352885-159353080	enh	E004	H1 BMP4 Derived Mesendoderm Cultured Cells
3:159353045:G:T	rs141825790	#N/A	3	159353045	3:159352885-159353080	enh	E006	H1 Derived Mesenchymal Stem Cells
3:159353045:G:T	rs141825790	#N/A	3	159353045	3:159352885-159353080	enh	E011	hESC Derived CD184+ Endoderm Cultured Cells
3:159353045:G:T	rs141825790	#N/A	3	159353045	3:159352885-159353080	enh	E013	hESC Derived CD56+ Mesoderm Cultured Cells
3:159353045:G:T	rs141825790	#N/A	3	159353045	3:159352885-159353080	enh	E014	HUES48 Cells
3:159353045:G:T	rs141825790	#N/A	3	159353045	3:159352885-159353080	enh	E016	HUES64 Cells
3:159353045:G:T	rs141825790	#N/A	3	159353045	3:159352885-159353080	enh	E017	IMR90 fetal lung fibroblasts Cell Line
3:159353045:G:T	rs141825790	#N/A	3	159353045	3:159352885-159353080	enh	E018	iPS-15b Cells
3:159353045:G:T	rs141825790	#N/A	3	159353045	3:159352885-159353080	enh	E019	iPS-18 Cells
3:159353045:G:T	rs141825790	#N/A	3	159353045	3:159352885-159353080	enh	E020	iPS-20b Cells
3:159353045:G:T	rs141825790	#N/A	3	159353045	3:159352885-159353080	enh	E023	Mesenchymal Stem Cell Derived Adipocyte Cultured Cells
3:159353045:G:T	rs141825790	#N/A	3	159353045	3:159352885-159353080	enh	E024	ES-UCSF4 Cells
3:159353045:G:T	rs141825790	#N/A	3	159353045	3:159352885-159353080	enh	E025	Adipose Derived Mesenchymal Stem Cell Cultured Cells
3:159353045:G:T	rs141825790	#N/A	3	159353045	3:159352885-159353080	enh	E026	Bone Marrow Derived Cultured Mesenchymal Stem Cells
3:159353045:G:T	rs141825790	#N/A	3	159353045	3:159352885-159353080	enh	E028	Breast variant Human Mammary Epithelial Cells (vHMEC)
3:159353045:G:T	rs141825790	#N/A	3	159353045	3:159352885-159353080	enh	E049	Mesenchymal Stem Cell Derived Chondrocyte Cultured Cells
3:159353045:G:T	rs141825790	#N/A	3	159353045	3:159352885-159353080	enh	E052	Muscle Satellite Cultured Cells
3:159353045:G:T	rs141825790	#N/A	3	159353045	3:159352885-159353080	enh	E055	Foreskin Fibroblast Primary Cells skin01
3:159353045:G:T	rs141825790	#N/A	3	159353045	3:159352885-159353080	enh	E056	Foreskin Fibroblast Primary Cells skin02
3:159353045:G:T	rs141825790	#N/A	3	159353045	3:159352885-159353080	enh	E057	Foreskin Keratinocyte Primary Cells skin02
3:159353045:G:T	rs141825790	#N/A	3	159353045	3:159352885-159353080	enh	E058	Foreskin Keratinocyte Primary Cells skin03
3:159353045:G:T	rs141825790	#N/A	3	159353045	3:159352885-159353080	enh	E066	Liver
3:159353045:G:T	rs141825790	#N/A	3	159353045	3:159352885-159353080	enh	E070	Brain Germinal Matrix
3:159353045:G:T	rs141825790	#N/A	3	159353045	3:159352885-159353080	enh	E083	Fetal Heart
3:159353045:G:T	rs141825790	#N/A	3	159353045	3:159352885-159353080	enh	E084	Fetal Intestine Large
3:159353045:G:T	rs141825790	#N/A	3	159353045	3:159352885-159353080	enh	E085	Fetal Intestine Small
3:159353045:G:T	rs141825790	#N/A	3	159353045	3:159352885-159353080	enh	E092	Fetal Stomach
4:81007804:A:T	rs72655059	#N/A	4	81007804	4:81007516-81007884	enh	E028	Breast variant Human Mammary Epithelial Cells (vHMEC)
4:81007804:A:T	rs72655059	#N/A	4	81007804	4:81007516-81007884	enh	E057	Foreskin Keratinocyte Primary Cells skin02
4:81007804:A:T	rs72655059	#N/A	4	81007804	4:81007516-81007884	enh	E058	Foreskin Keratinocyte Primary Cells skin03
4:81012450:C:T	rs1320141	#N/A	4	81012450	4:81012443-81012596	enh	E025	Adipose Derived Mesenchymal Stem Cell Cultured Cells
4:81012450:C:T	rs1320141	#N/A	4	81012450	4:81012443-81012596	enh	E026	Bone Marrow Derived Cultured Mesenchymal Stem Cells
4:81022473:C:T	rs11728876	#N/A	4	81022473	4:81022260-81022660	enh	E029	Primary monocytes from peripheral blood
4:81022473:C:T	rs11728876	#N/A	4	81022473	4:81022260-81022660	enh	E030	Primary neutrophils from peripheral blood
4:81022473:C:T	rs11728876	#N/A	4	81022473	4:81022260-81022660	enh	E037	Primary T helper memory cells from peripheral blood 2
4:81022473:C:T	rs11728876	#N/A	4	81022473	4:81022260-81022660	enh	E041	Primary T helper cells PMA-I stimulated
4:81022473:C:T	rs11728876	#N/A	4	81022473	4:81022260-81022660	enh	E042	Primary T helper 17 cells PMA-I stimulated
4:81022473:C:T	rs11728876	#N/A	4	81022473	4:81022260-81022660	enh	E051	Primary hematopoietic stem cells G-CSF-mobilized Male
4:81022473:C:T	rs11728876	#N/A	4	81022473	4:81022260-81022660	enh	E052	Muscle Satellite Cultured Cells
4:81022473:C:T	rs11728876	#N/A	4	81022473	4:81022260-81022660	enh	E057	Foreskin Keratinocyte Primary Cells skin02
4:81022473:C:T	rs11728876	#N/A	4	81022473	4:81022260-81022660	enh	E058	Foreskin Keratinocyte Primary Cells skin03
4:81034933:C:T	rs28572252	#N/A	4	81034933	4:81034916-81034991	enh	E013	hESC Derived CD56+ Mesoderm Cultured Cells
4:81034933:C:T	rs28572252	#N/A	4	81034933	4:81034916-81034991	enh	E025	Adipose Derived Mesenchymal Stem Cell Cultured Cells
4:81034933:C:T	rs28572252	#N/A	4	81034933	4:81034916-81034991	enh	E026	Bone Marrow Derived Cultured Mesenchymal Stem Cells
4:81056856:G:T	rs10518233	#N/A	4	81056856	4:81056688-81056875	enh	E004	H1 BMP4 Derived Mesendoderm Cultured Cells
4:81056856:G:T	rs10518233	#N/A	4	81056856	4:81056688-81056875	enh	E013	hESC Derived CD56+ Mesoderm Cultured Cells
4:81056856:G:T	rs10518233	#N/A	4	81056856	4:81056688-81056875	enh	E028	Breast variant Human Mammary Epithelial Cells (vHMEC)
4:81056856:G:T	rs10518233	#N/A	4	81056856	4:81056688-81056875	enh	E052	Muscle Satellite Cultured Cells
4:81056856:G:T	rs10518233	#N/A	4	81056856	4:81056688-81056875	enh	E055	Foreskin Fibroblast Primary Cells skin01
4:81056856:G:T	rs10518233	#N/A	4	81056856	4:81056688-81056875	enh	E057	Foreskin Keratinocyte Primary Cells skin02
4:81056856:G:T	rs10518233	#N/A	4	81056856	4:81056688-81056875	enh	E058	Foreskin Keratinocyte Primary Cells skin03
4:81056856:G:T	rs10518233	#N/A	4	81056856	4:81056688-81056875	enh	E083	Fetal Heart
4:81056856:G:T	rs10518233	#N/A	4	81056856	4:81056688-81056875	enh	E102	Rectal Mucosa Donor 31
4:81056856:G:T	rs10518233	#N/A	4	81056856	4:81056688-81056875	enh	E110	Stomach Mucosa
5:157879507:A:G	rs150704952	#N/A	5	157879507	5:157879460-157879723	enh	E006	H1 Derived Mesenchymal Stem Cells
5:157879507:A:G	rs150704952	#N/A	5	157879507	5:157879460-157879723	enh	E023	Mesenchymal Stem Cell Derived Adipocyte Cultured Cells
5:157879507:A:G	rs150704952	#N/A	5	157879507	5:157879460-157879723	enh	E052	Muscle Satellite Cultured Cells
5:157879507:A:G	rs150704952	#N/A	5	157879507	5:157879460-157879723	enh	E055	Foreskin Fibroblast Primary Cells skin01
5:157879507:A:G	rs150704952	#N/A	5	157879507	5:157879460-157879723	enh	E056	Foreskin Fibroblast Primary Cells skin02
5:157879507:A:G	rs150704952	#N/A	5	157879507	5:157879460-157879723	enh	E063	Adipose Nuclei
5:157879507:A:G	rs150704952	#N/A	5	157879507	5:157879460-157879723	enh	E089	Fetal Muscle Trunk
5:157879507:A:G	rs150704952	#N/A	5	157879507	5:157879460-157879723	enh	E090	Fetal Muscle Leg
5:157879507:A:G	rs150704952	#N/A	5	157879507	5:157879460-157879723	enh	E092	Fetal Stomach
5:157879507:A:G	rs150704952	#N/A	5	157879507	5:157879460-157879723	enh	E107	Skeletal Muscle Male
5:157887966:C:T	rs6881817	#N/A	5	157887966	5:157887862-157887982	enh	E025	Adipose Derived Mesenchymal Stem Cell Cultured Cells
5:157887966:C:T	rs6881817	#N/A	5	157887966	5:157887862-157887982	enh	E066	Liver
5:157887966:C:T	rs6881817	#N/A	5	157887966	5:157887862-157887982	enh	E103	Rectal Smooth Muscle
5:157890967:G:GA	rs5872551	#N/A	5	157890967	5:157890883-157891305	enh	E023	Mesenchymal Stem Cell Derived Adipocyte Cultured Cells
5:157890967:G:GA	rs5872551	#N/A	5	157890967	5:157890883-157891305	enh	E025	Adipose Derived Mesenchymal Stem Cell Cultured Cells
5:157890967:G:GA	rs5872551	#N/A	5	157890967	5:157890883-157891305	enh	E026	Bone Marrow Derived Cultured Mesenchymal Stem Cells
5:157890967:G:GA	rs5872551	#N/A	5	157890967	5:157890883-157891305	enh	E028	Breast variant Human Mammary Epithelial Cells (vHMEC)
5:157890967:G:GA	rs5872551	#N/A	5	157890967	5:157890883-157891305	enh	E029	Primary monocytes from peripheral blood
5:157890967:G:GA	rs5872551	#N/A	5	157890967	5:157890883-157891305	enh	E030	Primary neutrophils from peripheral blood
5:157890967:G:GA	rs5872551	#N/A	5	157890967	5:157890883-157891305	enh	E031	Primary B cells from cord blood
5:157890967:G:GA	rs5872551	#N/A	5	157890967	5:157890883-157891305	enh	E049	Mesenchymal Stem Cell Derived Chondrocyte Cultured Cells
5:157890967:G:GA	rs5872551	#N/A	5	157890967	5:157890883-157891305	enh	E055	Foreskin Fibroblast Primary Cells skin01
5:157890967:G:GA	rs5872551	#N/A	5	157890967	5:157890883-157891305	enh	E063	Adipose Nuclei
5:157890967:G:GA	rs5872551	#N/A	5	157890967	5:157890883-157891305	enh	E076	Colon Smooth Muscle
5:157890967:G:GA	rs5872551	#N/A	5	157890967	5:157890883-157891305	enh	E078	Duodenum Smooth Muscle
5:157890967:G:GA	rs5872551	#N/A	5	157890967	5:157890883-157891305	enh	E080	Fetal Adrenal Gland
5:157890967:G:GA	rs5872551	#N/A	5	157890967	5:157890883-157891305	enh	E084	Fetal Intestine Large
5:157890967:G:GA	rs5872551	#N/A	5	157890967	5:157890883-157891305	enh	E085	Fetal Intestine Small
5:157890967:G:GA	rs5872551	#N/A	5	157890967	5:157890883-157891305	enh	E090	Fetal Muscle Leg
5:157890967:G:GA	rs5872551	#N/A	5	157890967	5:157890883-157891305	enh	E092	Fetal Stomach
5:157890967:G:GA	rs5872551	#N/A	5	157890967	5:157890883-157891305	enh	E097	Ovary
5:157892530:C:T	rs2964481	#N/A	5	157892530	5:157892258-157892772	enh	E029	Primary monocytes from peripheral blood
5:157892530:C:T	rs2964481	#N/A	5	157892530	5:157892258-157892772	enh	E030	Primary neutrophils from peripheral blood
5:157892530:C:T	rs2964481	#N/A	5	157892530	5:157892258-157892772	enh	E031	Primary B cells from cord blood
5:157892530:C:T	rs2964481	#N/A	5	157892530	5:157892258-157892772	enh	E032	Primary B cells from peripheral blood
5:157892530:C:T	rs2964481	#N/A	5	157892530	5:157892258-157892772	enh	E076	Colon Smooth Muscle
5:157892530:C:T	rs2964481	#N/A	5	157892530	5:157892258-157892772	enh	E080	Fetal Adrenal Gland
5:157892530:C:T	rs2964481	#N/A	5	157892530	5:157892258-157892772	enh	E084	Fetal Intestine Large
5:157892530:C:T	rs2964481	#N/A	5	157892530	5:157892258-157892772	enh	E085	Fetal Intestine Small
5:157892530:C:T	rs2964481	#N/A	5	157892530	5:157892258-157892772	enh	E092	Fetal Stomach
5:157897437:A:G	rs2964484	#N/A	5	157897437	5:157897387-157897530	enh	E066	Liver
5:157897437:A:G	rs2964484	#N/A	5	157897437	5:157897387-157897530	enh	E090	Fetal Muscle Leg
5:157901024:G:T	rs11135036	#N/A	5	157901024	5:157900957-157901070	enh	E090	Fetal Muscle Leg
5:157901024:G:T	rs11135036	#N/A	5	157901024	5:157900957-157901070	enh	E104	Right Atrium
5:157908966:A:G	rs2963456	#N/A	5	157908966	5:157908861-157909062	enh	E025	Adipose Derived Mesenchymal Stem Cell Cultured Cells
5:157908966:A:G	rs2963456	#N/A	5	157908966	5:157908861-157909062	enh	E055	Foreskin Fibroblast Primary Cells skin01
5:157908966:A:G	rs2963456	#N/A	5	157908966	5:157908861-157909062	enh	E080	Fetal Adrenal Gland
5:157908966:A:G	rs2963456	#N/A	5	157908966	5:157908861-157909062	enh	E090	Fetal Muscle Leg
5:157908966:A:G	rs2963456	#N/A	5	157908966	5:157908861-157909062	enh	E097	Ovary
5:157908966:A:G	rs2963456	#N/A	5	157908966	5:157908861-157909062	enh	E098	Pancreas
5:157913840:A:T	rs2964487	#N/A	5	157913840	5:157913792-157913897	enh	E002	ES-WA7 Cells
5:157913840:A:T	rs2964487	#N/A	5	157913840	5:157913792-157913897	enh	E014	HUES48 Cells
5:157913840:A:T	rs2964487	#N/A	5	157913840	5:157913792-157913897	enh	E015	HUES6 Cells
5:157913840:A:T	rs2964487	#N/A	5	157913840	5:157913792-157913897	enh	E016	HUES64 Cells
5:157913840:A:T	rs2964487	#N/A	5	157913840	5:157913792-157913897	enh	E023	Mesenchymal Stem Cell Derived Adipocyte Cultured Cells
5:157913840:A:T	rs2964487	#N/A	5	157913840	5:157913792-157913897	enh	E025	Adipose Derived Mesenchymal Stem Cell Cultured Cells
5:157913840:A:T	rs2964487	#N/A	5	157913840	5:157913792-157913897	enh	E055	Foreskin Fibroblast Primary Cells skin01
5:157913840:A:T	rs2964487	#N/A	5	157913840	5:157913792-157913897	enh	E063	Adipose Nuclei
5:157913840:A:T	rs2964487	#N/A	5	157913840	5:157913792-157913897	enh	E076	Colon Smooth Muscle
5:157913840:A:T	rs2964487	#N/A	5	157913840	5:157913792-157913897	enh	E078	Duodenum Smooth Muscle
5:157913840:A:T	rs2964487	#N/A	5	157913840	5:157913792-157913897	enh	E090	Fetal Muscle Leg
5:157913840:A:T	rs2964487	#N/A	5	157913840	5:157913792-157913897	enh	E092	Fetal Stomach
5:157916714:C:G	rs6862472	#N/A	5	157916714	5:157916634-157916718	enh	E023	Mesenchymal Stem Cell Derived Adipocyte Cultured Cells
5:157916714:C:G	rs6862472	#N/A	5	157916714	5:157916634-157916718	enh	E025	Adipose Derived Mesenchymal Stem Cell Cultured Cells
5:157916714:C:G	rs6862472	#N/A	5	157916714	5:157916634-157916718	enh	E049	Mesenchymal Stem Cell Derived Chondrocyte Cultured Cells
5:157916714:C:G	rs6862472	#N/A	5	157916714	5:157916634-157916718	enh	E055	Foreskin Fibroblast Primary Cells skin01
5:157916714:C:G	rs6862472	#N/A	5	157916714	5:157916634-157916718	enh	E061	Foreskin Melanocyte Primary Cells skin03
5:157916714:C:G	rs6862472	#N/A	5	157916714	5:157916634-157916718	enh	E086	Fetal Kidney
5:157916714:C:G	rs6862472	#N/A	5	157916714	5:157916634-157916718	enh	E088	Fetal Lung
5:157925863:G:T	rs2946176	#N/A	5	157925863	5:157925678-157927168	enh	E025	Adipose Derived Mesenchymal Stem Cell Cultured Cells
5:157925863:G:T	rs2946176	#N/A	5	157925863	5:157925678-157927168	enh	E063	Adipose Nuclei
5:157925863:G:T	rs2946176	#N/A	5	157925863	5:157925678-157927168	enh	E066	Liver
5:157925863:G:T	rs2946176	#N/A	5	157925863	5:157925678-157927168	enh	E080	Fetal Adrenal Gland
5:157925863:G:T	rs2946176	#N/A	5	157925863	5:157925678-157927168	enh	E090	Fetal Muscle Leg
5:157925863:G:T	rs2946176	#N/A	5	157925863	5:157925678-157927168	enh	E097	Ovary
5:157926086:T:TC	rs35054673	#N/A	5	157926086	5:157925678-157927168	enh	E025	Adipose Derived Mesenchymal Stem Cell Cultured Cells
5:157926086:T:TC	rs35054673	#N/A	5	157926086	5:157925678-157927168	enh	E063	Adipose Nuclei
5:157926086:T:TC	rs35054673	#N/A	5	157926086	5:157925678-157927168	enh	E066	Liver
5:157926086:T:TC	rs35054673	#N/A	5	157926086	5:157925678-157927168	enh	E080	Fetal Adrenal Gland
5:157926086:T:TC	rs35054673	#N/A	5	157926086	5:157925678-157927168	enh	E090	Fetal Muscle Leg
5:157926086:T:TC	rs35054673	#N/A	5	157926086	5:157925678-157927168	enh	E097	Ovary
5:157926093:A:G	rs34023964	#N/A	5	157926093	5:157925678-157927168	enh	E025	Adipose Derived Mesenchymal Stem Cell Cultured Cells
5:157926093:A:G	rs34023964	#N/A	5	157926093	5:157925678-157927168	enh	E063	Adipose Nuclei
5:157926093:A:G	rs34023964	#N/A	5	157926093	5:157925678-157927168	enh	E066	Liver
5:157926093:A:G	rs34023964	#N/A	5	157926093	5:157925678-157927168	enh	E080	Fetal Adrenal Gland
5:157926093:A:G	rs34023964	#N/A	5	157926093	5:157925678-157927168	enh	E090	Fetal Muscle Leg
5:157926093:A:G	rs34023964	#N/A	5	157926093	5:157925678-157927168	enh	E097	Ovary
5:171951954:C:T	rs192774617	#N/A	5	171951954	5:171951927-171952009	enh	E076	Colon Smooth Muscle
5:171951954:C:T	rs192774617	#N/A	5	171951954	5:171951927-171952009	enh	E078	Duodenum Smooth Muscle
5:171951954:C:T	rs192774617	#N/A	5	171951954	5:171951927-171952009	enh	E081	Fetal Brain Male
5:171951954:C:T	rs192774617	#N/A	5	171951954	5:171951927-171952009	enh	E092	Fetal Stomach
5:171951954:C:T	rs192774617	#N/A	5	171951954	5:171951927-171952009	enh	E103	Rectal Smooth Muscle
5:171951954:C:T	rs192774617	#N/A	5	171951954	5:171951927-171952009	enh	E111	Stomach Smooth Muscle
6:21746357:C:T	rs840987	#N/A	6	21746357	6:21746284-21746407	enh	E014	HUES48 Cells
6:21747730:C:T	rs840990	#N/A	6	21747730	6:21747597-21748142	enh	E001	ES-I3 Cells
6:21747730:C:T	rs840990	#N/A	6	21747730	6:21747597-21748142	enh	E002	ES-WA7 Cells
6:21747730:C:T	rs840990	#N/A	6	21747730	6:21747597-21748142	enh	E003	H1 Cells
6:21747730:C:T	rs840990	#N/A	6	21747730	6:21747597-21748142	enh	E004	H1 BMP4 Derived Mesendoderm Cultured Cells
6:21747730:C:T	rs840990	#N/A	6	21747730	6:21747597-21748142	enh	E008	H9 Cells
6:21747730:C:T	rs840990	#N/A	6	21747730	6:21747597-21748142	enh	E009	H9 Derived Neuronal Progenitor Cultured Cells
6:21747730:C:T	rs840990	#N/A	6	21747730	6:21747597-21748142	enh	E010	H9 Derived Neuron Cultured Cells
6:21747730:C:T	rs840990	#N/A	6	21747730	6:21747597-21748142	enh	E011	hESC Derived CD184+ Endoderm Cultured Cells
6:21747730:C:T	rs840990	#N/A	6	21747730	6:21747597-21748142	enh	E012	hESC Derived CD56+ Ectoderm Cultured Cells
6:21747730:C:T	rs840990	#N/A	6	21747730	6:21747597-21748142	enh	E014	HUES48 Cells
6:21747730:C:T	rs840990	#N/A	6	21747730	6:21747597-21748142	enh	E015	HUES6 Cells
6:21747730:C:T	rs840990	#N/A	6	21747730	6:21747597-21748142	enh	E016	HUES64 Cells
6:21747730:C:T	rs840990	#N/A	6	21747730	6:21747597-21748142	enh	E018	iPS-15b Cells
6:21747730:C:T	rs840990	#N/A	6	21747730	6:21747597-21748142	enh	E019	iPS-18 Cells
6:21747730:C:T	rs840990	#N/A	6	21747730	6:21747597-21748142	enh	E020	iPS-20b Cells
6:21747730:C:T	rs840990	#N/A	6	21747730	6:21747597-21748142	enh	E024	ES-UCSF4 Cells
6:21747730:C:T	rs840990	#N/A	6	21747730	6:21747597-21748142	enh	E027	Breast Myoepithelial Primary Cells
6:21747730:C:T	rs840990	#N/A	6	21747730	6:21747597-21748142	enh	E049	Mesenchymal Stem Cell Derived Chondrocyte Cultured Cells
6:21747730:C:T	rs840990	#N/A	6	21747730	6:21747597-21748142	enh	E053	Cortex derived primary cultured neurospheres
6:21747730:C:T	rs840990	#N/A	6	21747730	6:21747597-21748142	enh	E061	Foreskin Melanocyte Primary Cells skin03
6:21747730:C:T	rs840990	#N/A	6	21747730	6:21747597-21748142	enh	E068	Brain Anterior Caudate
6:21747730:C:T	rs840990	#N/A	6	21747730	6:21747597-21748142	enh	E069	Brain Cingulate Gyrus
6:21747730:C:T	rs840990	#N/A	6	21747730	6:21747597-21748142	enh	E070	Brain Germinal Matrix
6:21747730:C:T	rs840990	#N/A	6	21747730	6:21747597-21748142	enh	E071	Brain Hippocampus Middle
6:21747730:C:T	rs840990	#N/A	6	21747730	6:21747597-21748142	enh	E074	Brain Substantia Nigra
6:21747730:C:T	rs840990	#N/A	6	21747730	6:21747597-21748142	enh	E081	Fetal Brain Male
6:21747730:C:T	rs840990	#N/A	6	21747730	6:21747597-21748142	enh	E082	Fetal Brain Female
6:21747730:C:T	rs840990	#N/A	6	21747730	6:21747597-21748142	enh	E086	Fetal Kidney
6:21747730:C:T	rs840990	#N/A	6	21747730	6:21747597-21748142	enh	E103	Rectal Smooth Muscle
6:21747978:C:G	rs840991	#N/A	6	21747978	6:21747597-21748142	enh	E001	ES-I3 Cells
6:21747978:C:G	rs840991	#N/A	6	21747978	6:21747597-21748142	enh	E002	ES-WA7 Cells
6:21747978:C:G	rs840991	#N/A	6	21747978	6:21747597-21748142	enh	E003	H1 Cells
6:21747978:C:G	rs840991	#N/A	6	21747978	6:21747597-21748142	enh	E004	H1 BMP4 Derived Mesendoderm Cultured Cells
6:21747978:C:G	rs840991	#N/A	6	21747978	6:21747597-21748142	enh	E008	H9 Cells
6:21747978:C:G	rs840991	#N/A	6	21747978	6:21747597-21748142	enh	E009	H9 Derived Neuronal Progenitor Cultured Cells
6:21747978:C:G	rs840991	#N/A	6	21747978	6:21747597-21748142	enh	E010	H9 Derived Neuron Cultured Cells
6:21747978:C:G	rs840991	#N/A	6	21747978	6:21747597-21748142	enh	E011	hESC Derived CD184+ Endoderm Cultured Cells
6:21747978:C:G	rs840991	#N/A	6	21747978	6:21747597-21748142	enh	E012	hESC Derived CD56+ Ectoderm Cultured Cells
6:21747978:C:G	rs840991	#N/A	6	21747978	6:21747597-21748142	enh	E014	HUES48 Cells
6:21747978:C:G	rs840991	#N/A	6	21747978	6:21747597-21748142	enh	E015	HUES6 Cells
6:21747978:C:G	rs840991	#N/A	6	21747978	6:21747597-21748142	enh	E016	HUES64 Cells
6:21747978:C:G	rs840991	#N/A	6	21747978	6:21747597-21748142	enh	E018	iPS-15b Cells
6:21747978:C:G	rs840991	#N/A	6	21747978	6:21747597-21748142	enh	E019	iPS-18 Cells
6:21747978:C:G	rs840991	#N/A	6	21747978	6:21747597-21748142	enh	E020	iPS-20b Cells
6:21747978:C:G	rs840991	#N/A	6	21747978	6:21747597-21748142	enh	E024	ES-UCSF4 Cells
6:21747978:C:G	rs840991	#N/A	6	21747978	6:21747597-21748142	enh	E027	Breast Myoepithelial Primary Cells
6:21747978:C:G	rs840991	#N/A	6	21747978	6:21747597-21748142	enh	E049	Mesenchymal Stem Cell Derived Chondrocyte Cultured Cells
6:21747978:C:G	rs840991	#N/A	6	21747978	6:21747597-21748142	enh	E053	Cortex derived primary cultured neurospheres
6:21747978:C:G	rs840991	#N/A	6	21747978	6:21747597-21748142	enh	E061	Foreskin Melanocyte Primary Cells skin03
6:21747978:C:G	rs840991	#N/A	6	21747978	6:21747597-21748142	enh	E068	Brain Anterior Caudate
6:21747978:C:G	rs840991	#N/A	6	21747978	6:21747597-21748142	enh	E069	Brain Cingulate Gyrus
6:21747978:C:G	rs840991	#N/A	6	21747978	6:21747597-21748142	enh	E070	Brain Germinal Matrix
6:21747978:C:G	rs840991	#N/A	6	21747978	6:21747597-21748142	enh	E071	Brain Hippocampus Middle
6:21747978:C:G	rs840991	#N/A	6	21747978	6:21747597-21748142	enh	E074	Brain Substantia Nigra
6:21747978:C:G	rs840991	#N/A	6	21747978	6:21747597-21748142	enh	E081	Fetal Brain Male
6:21747978:C:G	rs840991	#N/A	6	21747978	6:21747597-21748142	enh	E082	Fetal Brain Female
6:21747978:C:G	rs840991	#N/A	6	21747978	6:21747597-21748142	enh	E086	Fetal Kidney
6:21747978:C:G	rs840991	#N/A	6	21747978	6:21747597-21748142	enh	E103	Rectal Smooth Muscle
6:21750991:C:CTTTT	rs549012347	#N/A	6	21750991	6:21750958-21751183	enh	E001	ES-I3 Cells
6:21750991:C:CTTTT	rs549012347	#N/A	6	21750991	6:21750958-21751183	enh	E009	H9 Derived Neuronal Progenitor Cultured Cells
6:21750991:C:CTTTT	rs549012347	#N/A	6	21750991	6:21750958-21751183	enh	E010	H9 Derived Neuron Cultured Cells
6:21750991:C:CTTTT	rs549012347	#N/A	6	21750991	6:21750958-21751183	enh	E011	hESC Derived CD184+ Endoderm Cultured Cells
6:21750991:C:CTTTT	rs549012347	#N/A	6	21750991	6:21750958-21751183	enh	E012	hESC Derived CD56+ Ectoderm Cultured Cells
6:21750991:C:CTTTT	rs549012347	#N/A	6	21750991	6:21750958-21751183	enh	E013	hESC Derived CD56+ Mesoderm Cultured Cells
6:21750991:C:CTTTT	rs549012347	#N/A	6	21750991	6:21750958-21751183	enh	E014	HUES48 Cells
6:21750991:C:CTTTT	rs549012347	#N/A	6	21750991	6:21750958-21751183	enh	E015	HUES6 Cells
6:21750991:C:CTTTT	rs549012347	#N/A	6	21750991	6:21750958-21751183	enh	E016	HUES64 Cells
6:21750991:C:CTTTT	rs549012347	#N/A	6	21750991	6:21750958-21751183	enh	E018	iPS-15b Cells
6:21750991:C:CTTTT	rs549012347	#N/A	6	21750991	6:21750958-21751183	enh	E019	iPS-18 Cells
6:21750991:C:CTTTT	rs549012347	#N/A	6	21750991	6:21750958-21751183	enh	E020	iPS-20b Cells
6:21750991:C:CTTTT	rs549012347	#N/A	6	21750991	6:21750958-21751183	enh	E027	Breast Myoepithelial Primary Cells
6:21750991:C:CTTTT	rs549012347	#N/A	6	21750991	6:21750958-21751183	enh	E053	Cortex derived primary cultured neurospheres
6:21750991:C:CTTTT	rs549012347	#N/A	6	21750991	6:21750958-21751183	enh	E070	Brain Germinal Matrix
6:21750991:C:CTTTT	rs549012347	#N/A	6	21750991	6:21750958-21751183	enh	E086	Fetal Kidney
6:21753645:G:T	rs1322884	#N/A	6	21753645	6:21753552-21754330	enh	E001	ES-I3 Cells
6:21753645:G:T	rs1322884	#N/A	6	21753645	6:21753552-21754330	enh	E003	H1 Cells
6:21753645:G:T	rs1322884	#N/A	6	21753645	6:21753552-21754330	enh	E004	H1 BMP4 Derived Mesendoderm Cultured Cells
6:21753645:G:T	rs1322884	#N/A	6	21753645	6:21753552-21754330	enh	E008	H9 Cells
6:21753645:G:T	rs1322884	#N/A	6	21753645	6:21753552-21754330	enh	E009	H9 Derived Neuronal Progenitor Cultured Cells
6:21753645:G:T	rs1322884	#N/A	6	21753645	6:21753552-21754330	enh	E010	H9 Derived Neuron Cultured Cells
6:21753645:G:T	rs1322884	#N/A	6	21753645	6:21753552-21754330	enh	E011	hESC Derived CD184+ Endoderm Cultured Cells
6:21753645:G:T	rs1322884	#N/A	6	21753645	6:21753552-21754330	enh	E012	hESC Derived CD56+ Ectoderm Cultured Cells
6:21753645:G:T	rs1322884	#N/A	6	21753645	6:21753552-21754330	enh	E013	hESC Derived CD56+ Mesoderm Cultured Cells
6:21753645:G:T	rs1322884	#N/A	6	21753645	6:21753552-21754330	enh	E014	HUES48 Cells
6:21753645:G:T	rs1322884	#N/A	6	21753645	6:21753552-21754330	enh	E015	HUES6 Cells
6:21753645:G:T	rs1322884	#N/A	6	21753645	6:21753552-21754330	enh	E016	HUES64 Cells
6:21753645:G:T	rs1322884	#N/A	6	21753645	6:21753552-21754330	enh	E017	IMR90 fetal lung fibroblasts Cell Line
6:21753645:G:T	rs1322884	#N/A	6	21753645	6:21753552-21754330	enh	E018	iPS-15b Cells
6:21753645:G:T	rs1322884	#N/A	6	21753645	6:21753552-21754330	enh	E019	iPS-18 Cells
6:21753645:G:T	rs1322884	#N/A	6	21753645	6:21753552-21754330	enh	E020	iPS-20b Cells
6:21753645:G:T	rs1322884	#N/A	6	21753645	6:21753552-21754330	enh	E026	Bone Marrow Derived Cultured Mesenchymal Stem Cells
6:21753645:G:T	rs1322884	#N/A	6	21753645	6:21753552-21754330	enh	E027	Breast Myoepithelial Primary Cells
6:21753645:G:T	rs1322884	#N/A	6	21753645	6:21753552-21754330	enh	E028	Breast variant Human Mammary Epithelial Cells (vHMEC)
6:21753645:G:T	rs1322884	#N/A	6	21753645	6:21753552-21754330	enh	E049	Mesenchymal Stem Cell Derived Chondrocyte Cultured Cells
6:21753645:G:T	rs1322884	#N/A	6	21753645	6:21753552-21754330	enh	E052	Muscle Satellite Cultured Cells
6:21753645:G:T	rs1322884	#N/A	6	21753645	6:21753552-21754330	enh	E053	Cortex derived primary cultured neurospheres
6:21753645:G:T	rs1322884	#N/A	6	21753645	6:21753552-21754330	enh	E054	Ganglion Eminence derived primary cultured neurospheres
6:21753645:G:T	rs1322884	#N/A	6	21753645	6:21753552-21754330	enh	E055	Foreskin Fibroblast Primary Cells skin01
6:21753645:G:T	rs1322884	#N/A	6	21753645	6:21753552-21754330	enh	E056	Foreskin Fibroblast Primary Cells skin02
6:21753645:G:T	rs1322884	#N/A	6	21753645	6:21753552-21754330	enh	E058	Foreskin Keratinocyte Primary Cells skin03
6:21753645:G:T	rs1322884	#N/A	6	21753645	6:21753552-21754330	enh	E068	Brain Anterior Caudate
6:21753645:G:T	rs1322884	#N/A	6	21753645	6:21753552-21754330	enh	E069	Brain Cingulate Gyrus
6:21753645:G:T	rs1322884	#N/A	6	21753645	6:21753552-21754330	enh	E070	Brain Germinal Matrix
6:21753645:G:T	rs1322884	#N/A	6	21753645	6:21753552-21754330	enh	E071	Brain Hippocampus Middle
6:21753645:G:T	rs1322884	#N/A	6	21753645	6:21753552-21754330	enh	E072	Brain Inferior Temporal Lobe
6:21753645:G:T	rs1322884	#N/A	6	21753645	6:21753552-21754330	enh	E074	Brain Substantia Nigra
6:21753645:G:T	rs1322884	#N/A	6	21753645	6:21753552-21754330	enh	E076	Colon Smooth Muscle
6:21753645:G:T	rs1322884	#N/A	6	21753645	6:21753552-21754330	enh	E082	Fetal Brain Female
6:21753645:G:T	rs1322884	#N/A	6	21753645	6:21753552-21754330	enh	E083	Fetal Heart
6:21753645:G:T	rs1322884	#N/A	6	21753645	6:21753552-21754330	enh	E092	Fetal Stomach
6:21753645:G:T	rs1322884	#N/A	6	21753645	6:21753552-21754330	enh	E097	Ovary
6:21753645:G:T	rs1322884	#N/A	6	21753645	6:21753552-21754330	enh	E102	Rectal Mucosa Donor 31
6:21753645:G:T	rs1322884	#N/A	6	21753645	6:21753552-21754330	enh	E103	Rectal Smooth Muscle
6:21753645:G:T	rs1322884	#N/A	6	21753645	6:21753552-21754330	enh	E106	Sigmoid Colon
6:21753645:G:T	rs1322884	#N/A	6	21753645	6:21753552-21754330	enh	E110	Stomach Mucosa
6:21753645:G:T	rs1322884	#N/A	6	21753645	6:21753552-21754330	enh	E111	Stomach Smooth Muscle
6:21753893:A:G	rs1322886	#N/A	6	21753893	6:21753552-21754330	enh	E001	ES-I3 Cells
6:21753893:A:G	rs1322886	#N/A	6	21753893	6:21753552-21754330	enh	E003	H1 Cells
6:21753893:A:G	rs1322886	#N/A	6	21753893	6:21753552-21754330	enh	E004	H1 BMP4 Derived Mesendoderm Cultured Cells
6:21753893:A:G	rs1322886	#N/A	6	21753893	6:21753552-21754330	enh	E008	H9 Cells
6:21753893:A:G	rs1322886	#N/A	6	21753893	6:21753552-21754330	enh	E009	H9 Derived Neuronal Progenitor Cultured Cells
6:21753893:A:G	rs1322886	#N/A	6	21753893	6:21753552-21754330	enh	E010	H9 Derived Neuron Cultured Cells
6:21753893:A:G	rs1322886	#N/A	6	21753893	6:21753552-21754330	enh	E011	hESC Derived CD184+ Endoderm Cultured Cells
6:21753893:A:G	rs1322886	#N/A	6	21753893	6:21753552-21754330	enh	E012	hESC Derived CD56+ Ectoderm Cultured Cells
6:21753893:A:G	rs1322886	#N/A	6	21753893	6:21753552-21754330	enh	E013	hESC Derived CD56+ Mesoderm Cultured Cells
6:21753893:A:G	rs1322886	#N/A	6	21753893	6:21753552-21754330	enh	E014	HUES48 Cells
6:21753893:A:G	rs1322886	#N/A	6	21753893	6:21753552-21754330	enh	E015	HUES6 Cells
6:21753893:A:G	rs1322886	#N/A	6	21753893	6:21753552-21754330	enh	E016	HUES64 Cells
6:21753893:A:G	rs1322886	#N/A	6	21753893	6:21753552-21754330	enh	E017	IMR90 fetal lung fibroblasts Cell Line
6:21753893:A:G	rs1322886	#N/A	6	21753893	6:21753552-21754330	enh	E018	iPS-15b Cells
6:21753893:A:G	rs1322886	#N/A	6	21753893	6:21753552-21754330	enh	E019	iPS-18 Cells
6:21753893:A:G	rs1322886	#N/A	6	21753893	6:21753552-21754330	enh	E020	iPS-20b Cells
6:21753893:A:G	rs1322886	#N/A	6	21753893	6:21753552-21754330	enh	E026	Bone Marrow Derived Cultured Mesenchymal Stem Cells
6:21753893:A:G	rs1322886	#N/A	6	21753893	6:21753552-21754330	enh	E027	Breast Myoepithelial Primary Cells
6:21753893:A:G	rs1322886	#N/A	6	21753893	6:21753552-21754330	enh	E028	Breast variant Human Mammary Epithelial Cells (vHMEC)
6:21753893:A:G	rs1322886	#N/A	6	21753893	6:21753552-21754330	enh	E049	Mesenchymal Stem Cell Derived Chondrocyte Cultured Cells
6:21753893:A:G	rs1322886	#N/A	6	21753893	6:21753552-21754330	enh	E052	Muscle Satellite Cultured Cells
6:21753893:A:G	rs1322886	#N/A	6	21753893	6:21753552-21754330	enh	E053	Cortex derived primary cultured neurospheres
6:21753893:A:G	rs1322886	#N/A	6	21753893	6:21753552-21754330	enh	E054	Ganglion Eminence derived primary cultured neurospheres
6:21753893:A:G	rs1322886	#N/A	6	21753893	6:21753552-21754330	enh	E055	Foreskin Fibroblast Primary Cells skin01
6:21753893:A:G	rs1322886	#N/A	6	21753893	6:21753552-21754330	enh	E056	Foreskin Fibroblast Primary Cells skin02
6:21753893:A:G	rs1322886	#N/A	6	21753893	6:21753552-21754330	enh	E058	Foreskin Keratinocyte Primary Cells skin03
6:21753893:A:G	rs1322886	#N/A	6	21753893	6:21753552-21754330	enh	E068	Brain Anterior Caudate
6:21753893:A:G	rs1322886	#N/A	6	21753893	6:21753552-21754330	enh	E069	Brain Cingulate Gyrus
6:21753893:A:G	rs1322886	#N/A	6	21753893	6:21753552-21754330	enh	E070	Brain Germinal Matrix
6:21753893:A:G	rs1322886	#N/A	6	21753893	6:21753552-21754330	enh	E071	Brain Hippocampus Middle
6:21753893:A:G	rs1322886	#N/A	6	21753893	6:21753552-21754330	enh	E072	Brain Inferior Temporal Lobe
6:21753893:A:G	rs1322886	#N/A	6	21753893	6:21753552-21754330	enh	E074	Brain Substantia Nigra
6:21753893:A:G	rs1322886	#N/A	6	21753893	6:21753552-21754330	enh	E076	Colon Smooth Muscle
6:21753893:A:G	rs1322886	#N/A	6	21753893	6:21753552-21754330	enh	E082	Fetal Brain Female
6:21753893:A:G	rs1322886	#N/A	6	21753893	6:21753552-21754330	enh	E083	Fetal Heart
6:21753893:A:G	rs1322886	#N/A	6	21753893	6:21753552-21754330	enh	E092	Fetal Stomach
6:21753893:A:G	rs1322886	#N/A	6	21753893	6:21753552-21754330	enh	E097	Ovary
6:21753893:A:G	rs1322886	#N/A	6	21753893	6:21753552-21754330	enh	E102	Rectal Mucosa Donor 31
6:21753893:A:G	rs1322886	#N/A	6	21753893	6:21753552-21754330	enh	E103	Rectal Smooth Muscle
6:21753893:A:G	rs1322886	#N/A	6	21753893	6:21753552-21754330	enh	E106	Sigmoid Colon
6:21753893:A:G	rs1322886	#N/A	6	21753893	6:21753552-21754330	enh	E110	Stomach Mucosa
6:21753893:A:G	rs1322886	#N/A	6	21753893	6:21753552-21754330	enh	E111	Stomach Smooth Muscle
6:21761348:C:T	rs9356782	#N/A	6	21761348	6:21761320-21761418	enh	E022	iPS DF 19.11 Cells
6:21771990:A:G	rs4710984	#N/A	6	21771990	6:21771902-21771996	enh	E001	ES-I3 Cells
6:21771990:A:G	rs4710984	#N/A	6	21771990	6:21771902-21771996	enh	E002	ES-WA7 Cells
6:21771990:A:G	rs4710984	#N/A	6	21771990	6:21771902-21771996	enh	E003	H1 Cells
6:21771990:A:G	rs4710984	#N/A	6	21771990	6:21771902-21771996	enh	E004	H1 BMP4 Derived Mesendoderm Cultured Cells
6:21771990:A:G	rs4710984	#N/A	6	21771990	6:21771902-21771996	enh	E007	H1 Derived Neuronal Progenitor Cultured Cells
6:21771990:A:G	rs4710984	#N/A	6	21771990	6:21771902-21771996	enh	E008	H9 Cells
6:21771990:A:G	rs4710984	#N/A	6	21771990	6:21771902-21771996	enh	E009	H9 Derived Neuronal Progenitor Cultured Cells
6:21771990:A:G	rs4710984	#N/A	6	21771990	6:21771902-21771996	enh	E010	H9 Derived Neuron Cultured Cells
6:21771990:A:G	rs4710984	#N/A	6	21771990	6:21771902-21771996	enh	E011	hESC Derived CD184+ Endoderm Cultured Cells
6:21771990:A:G	rs4710984	#N/A	6	21771990	6:21771902-21771996	enh	E012	hESC Derived CD56+ Ectoderm Cultured Cells
6:21771990:A:G	rs4710984	#N/A	6	21771990	6:21771902-21771996	enh	E013	hESC Derived CD56+ Mesoderm Cultured Cells
6:21771990:A:G	rs4710984	#N/A	6	21771990	6:21771902-21771996	enh	E014	HUES48 Cells
6:21771990:A:G	rs4710984	#N/A	6	21771990	6:21771902-21771996	enh	E015	HUES6 Cells
6:21771990:A:G	rs4710984	#N/A	6	21771990	6:21771902-21771996	enh	E016	HUES64 Cells
6:21771990:A:G	rs4710984	#N/A	6	21771990	6:21771902-21771996	enh	E017	IMR90 fetal lung fibroblasts Cell Line
6:21771990:A:G	rs4710984	#N/A	6	21771990	6:21771902-21771996	enh	E018	iPS-15b Cells
6:21771990:A:G	rs4710984	#N/A	6	21771990	6:21771902-21771996	enh	E019	iPS-18 Cells
6:21771990:A:G	rs4710984	#N/A	6	21771990	6:21771902-21771996	enh	E024	ES-UCSF4 Cells
6:21771990:A:G	rs4710984	#N/A	6	21771990	6:21771902-21771996	enh	E027	Breast Myoepithelial Primary Cells
6:21771990:A:G	rs4710984	#N/A	6	21771990	6:21771902-21771996	enh	E028	Breast variant Human Mammary Epithelial Cells (vHMEC)
6:21771990:A:G	rs4710984	#N/A	6	21771990	6:21771902-21771996	enh	E036	Primary hematopoietic stem cells short term culture
6:21771990:A:G	rs4710984	#N/A	6	21771990	6:21771902-21771996	enh	E050	Primary hematopoietic stem cells G-CSF-mobilized Female
6:21771990:A:G	rs4710984	#N/A	6	21771990	6:21771902-21771996	enh	E051	Primary hematopoietic stem cells G-CSF-mobilized Male
6:21771990:A:G	rs4710984	#N/A	6	21771990	6:21771902-21771996	enh	E053	Cortex derived primary cultured neurospheres
6:21771990:A:G	rs4710984	#N/A	6	21771990	6:21771902-21771996	enh	E054	Ganglion Eminence derived primary cultured neurospheres
6:21771990:A:G	rs4710984	#N/A	6	21771990	6:21771902-21771996	enh	E056	Foreskin Fibroblast Primary Cells skin02
6:21771990:A:G	rs4710984	#N/A	6	21771990	6:21771902-21771996	enh	E057	Foreskin Keratinocyte Primary Cells skin02
6:21771990:A:G	rs4710984	#N/A	6	21771990	6:21771902-21771996	enh	E063	Adipose Nuclei
6:21771990:A:G	rs4710984	#N/A	6	21771990	6:21771902-21771996	enh	E065	Aorta
6:21771990:A:G	rs4710984	#N/A	6	21771990	6:21771902-21771996	enh	E068	Brain Anterior Caudate
6:21771990:A:G	rs4710984	#N/A	6	21771990	6:21771902-21771996	enh	E070	Brain Germinal Matrix
6:21771990:A:G	rs4710984	#N/A	6	21771990	6:21771902-21771996	enh	E081	Fetal Brain Male
6:21771990:A:G	rs4710984	#N/A	6	21771990	6:21771902-21771996	enh	E082	Fetal Brain Female
6:21771990:A:G	rs4710984	#N/A	6	21771990	6:21771902-21771996	enh	E086	Fetal Kidney
6:21771990:A:G	rs4710984	#N/A	6	21771990	6:21771902-21771996	enh	E088	Fetal Lung
6:21771990:A:G	rs4710984	#N/A	6	21771990	6:21771902-21771996	enh	E092	Fetal Stomach
6:21771990:A:G	rs4710984	#N/A	6	21771990	6:21771902-21771996	enh	E093	Fetal Thymus
6:21771990:A:G	rs4710984	#N/A	6	21771990	6:21771902-21771996	enh	E095	Left Ventricle
6:21771990:A:G	rs4710984	#N/A	6	21771990	6:21771902-21771996	enh	E097	Ovary
6:21771990:A:G	rs4710984	#N/A	6	21771990	6:21771902-21771996	enh	E104	Right Atrium
6:21771990:A:G	rs4710984	#N/A	6	21771990	6:21771902-21771996	enh	E107	Skeletal Muscle Male
6:21774036:A:G	rs13197267	#N/A	6	21774036	6:21773963-21774062	enh	E001	ES-I3 Cells
6:21774036:A:G	rs13197267	#N/A	6	21774036	6:21773963-21774062	enh	E005	H1 BMP4 Derived Trophoblast Cultured Cells
6:21774036:A:G	rs13197267	#N/A	6	21774036	6:21773963-21774062	enh	E009	H9 Derived Neuronal Progenitor Cultured Cells
6:21774036:A:G	rs13197267	#N/A	6	21774036	6:21773963-21774062	enh	E011	hESC Derived CD184+ Endoderm Cultured Cells
6:21774036:A:G	rs13197267	#N/A	6	21774036	6:21773963-21774062	enh	E013	hESC Derived CD56+ Mesoderm Cultured Cells
6:21774036:A:G	rs13197267	#N/A	6	21774036	6:21773963-21774062	enh	E015	HUES6 Cells
6:21774036:A:G	rs13197267	#N/A	6	21774036	6:21773963-21774062	enh	E016	HUES64 Cells
6:21774036:A:G	rs13197267	#N/A	6	21774036	6:21773963-21774062	enh	E024	ES-UCSF4 Cells
6:21774036:A:G	rs13197267	#N/A	6	21774036	6:21773963-21774062	enh	E053	Cortex derived primary cultured neurospheres
6:21774036:A:G	rs13197267	#N/A	6	21774036	6:21773963-21774062	enh	E063	Adipose Nuclei
6:21774036:A:G	rs13197267	#N/A	6	21774036	6:21773963-21774062	enh	E070	Brain Germinal Matrix
6:21774036:A:G	rs13197267	#N/A	6	21774036	6:21773963-21774062	enh	E076	Colon Smooth Muscle
6:21774036:A:G	rs13197267	#N/A	6	21774036	6:21773963-21774062	enh	E077	Duodenum Mucosa
6:21774036:A:G	rs13197267	#N/A	6	21774036	6:21773963-21774062	enh	E081	Fetal Brain Male
6:21774036:A:G	rs13197267	#N/A	6	21774036	6:21773963-21774062	enh	E082	Fetal Brain Female
6:21774036:A:G	rs13197267	#N/A	6	21774036	6:21773963-21774062	enh	E083	Fetal Heart
6:21774036:A:G	rs13197267	#N/A	6	21774036	6:21773963-21774062	enh	E084	Fetal Intestine Large
6:21774036:A:G	rs13197267	#N/A	6	21774036	6:21773963-21774062	enh	E085	Fetal Intestine Small
6:21774036:A:G	rs13197267	#N/A	6	21774036	6:21773963-21774062	enh	E097	Ovary
6:21774036:A:G	rs13197267	#N/A	6	21774036	6:21773963-21774062	enh	E103	Rectal Smooth Muscle
6:21781050:C:T	rs3761984	#N/A	6	21781050	6:21780968-21781237	enh	E001	ES-I3 Cells
6:21781050:C:T	rs3761984	#N/A	6	21781050	6:21780968-21781237	enh	E003	H1 Cells
6:21781050:C:T	rs3761984	#N/A	6	21781050	6:21780968-21781237	enh	E004	H1 BMP4 Derived Mesendoderm Cultured Cells
6:21781050:C:T	rs3761984	#N/A	6	21781050	6:21780968-21781237	enh	E007	H1 Derived Neuronal Progenitor Cultured Cells
6:21781050:C:T	rs3761984	#N/A	6	21781050	6:21780968-21781237	enh	E008	H9 Cells
6:21781050:C:T	rs3761984	#N/A	6	21781050	6:21780968-21781237	enh	E009	H9 Derived Neuronal Progenitor Cultured Cells
6:21781050:C:T	rs3761984	#N/A	6	21781050	6:21780968-21781237	enh	E010	H9 Derived Neuron Cultured Cells
6:21781050:C:T	rs3761984	#N/A	6	21781050	6:21780968-21781237	enh	E011	hESC Derived CD184+ Endoderm Cultured Cells
6:21781050:C:T	rs3761984	#N/A	6	21781050	6:21780968-21781237	enh	E012	hESC Derived CD56+ Ectoderm Cultured Cells
6:21781050:C:T	rs3761984	#N/A	6	21781050	6:21780968-21781237	enh	E014	HUES48 Cells
6:21781050:C:T	rs3761984	#N/A	6	21781050	6:21780968-21781237	enh	E015	HUES6 Cells
6:21781050:C:T	rs3761984	#N/A	6	21781050	6:21780968-21781237	enh	E016	HUES64 Cells
6:21781050:C:T	rs3761984	#N/A	6	21781050	6:21780968-21781237	enh	E018	iPS-15b Cells
6:21781050:C:T	rs3761984	#N/A	6	21781050	6:21780968-21781237	enh	E019	iPS-18 Cells
6:21781050:C:T	rs3761984	#N/A	6	21781050	6:21780968-21781237	enh	E020	iPS-20b Cells
6:21781050:C:T	rs3761984	#N/A	6	21781050	6:21780968-21781237	enh	E024	ES-UCSF4 Cells
6:21781050:C:T	rs3761984	#N/A	6	21781050	6:21780968-21781237	enh	E049	Mesenchymal Stem Cell Derived Chondrocyte Cultured Cells
6:21781050:C:T	rs3761984	#N/A	6	21781050	6:21780968-21781237	enh	E053	Cortex derived primary cultured neurospheres
6:21781050:C:T	rs3761984	#N/A	6	21781050	6:21780968-21781237	enh	E054	Ganglion Eminence derived primary cultured neurospheres
6:21781050:C:T	rs3761984	#N/A	6	21781050	6:21780968-21781237	enh	E070	Brain Germinal Matrix
6:21781050:C:T	rs3761984	#N/A	6	21781050	6:21780968-21781237	enh	E081	Fetal Brain Male
6:21781050:C:T	rs3761984	#N/A	6	21781050	6:21780968-21781237	enh	E082	Fetal Brain Female
6:21781050:C:T	rs3761984	#N/A	6	21781050	6:21780968-21781237	enh	E086	Fetal Kidney
6:21781050:C:T	rs3761984	#N/A	6	21781050	6:21780968-21781237	enh	E088	Fetal Lung
7:30951251:A:T	rs539180142	#N/A	7	30951251	7:30950904-30951728	enh	E006	H1 Derived Mesenchymal Stem Cells
7:30951251:A:T	rs539180142	#N/A	7	30951251	7:30950904-30951728	enh	E007	H1 Derived Neuronal Progenitor Cultured Cells
7:30951251:A:T	rs539180142	#N/A	7	30951251	7:30950904-30951728	enh	E013	hESC Derived CD56+ Mesoderm Cultured Cells
7:30951251:A:T	rs539180142	#N/A	7	30951251	7:30950904-30951728	enh	E022	iPS DF 19.11 Cells
7:30951251:A:T	rs539180142	#N/A	7	30951251	7:30950904-30951728	enh	E024	ES-UCSF4 Cells
7:30951251:A:T	rs539180142	#N/A	7	30951251	7:30950904-30951728	enh	E025	Adipose Derived Mesenchymal Stem Cell Cultured Cells
7:30951251:A:T	rs539180142	#N/A	7	30951251	7:30950904-30951728	enh	E050	Primary hematopoietic stem cells G-CSF-mobilized Female
7:30951251:A:T	rs539180142	#N/A	7	30951251	7:30950904-30951728	enh	E051	Primary hematopoietic stem cells G-CSF-mobilized Male
7:30951251:A:T	rs539180142	#N/A	7	30951251	7:30950904-30951728	enh	E053	Cortex derived primary cultured neurospheres
7:30951251:A:T	rs539180142	#N/A	7	30951251	7:30950904-30951728	enh	E054	Ganglion Eminence derived primary cultured neurospheres
7:30951251:A:T	rs539180142	#N/A	7	30951251	7:30950904-30951728	enh	E055	Foreskin Fibroblast Primary Cells skin01
7:30951251:A:T	rs539180142	#N/A	7	30951251	7:30950904-30951728	enh	E056	Foreskin Fibroblast Primary Cells skin02
7:30951251:A:T	rs539180142	#N/A	7	30951251	7:30950904-30951728	enh	E063	Adipose Nuclei
7:30951251:A:T	rs539180142	#N/A	7	30951251	7:30950904-30951728	enh	E069	Brain Cingulate Gyrus
7:30951251:A:T	rs539180142	#N/A	7	30951251	7:30950904-30951728	enh	E070	Brain Germinal Matrix
7:30951251:A:T	rs539180142	#N/A	7	30951251	7:30950904-30951728	enh	E071	Brain Hippocampus Middle
7:30951251:A:T	rs539180142	#N/A	7	30951251	7:30950904-30951728	enh	E073	Brain_Dorsolateral_Prefrontal_Cortex
7:30951251:A:T	rs539180142	#N/A	7	30951251	7:30950904-30951728	enh	E075	Colonic Mucosa
7:30951251:A:T	rs539180142	#N/A	7	30951251	7:30950904-30951728	enh	E078	Duodenum Smooth Muscle
7:30951251:A:T	rs539180142	#N/A	7	30951251	7:30950904-30951728	enh	E080	Fetal Adrenal Gland
7:30951251:A:T	rs539180142	#N/A	7	30951251	7:30950904-30951728	enh	E081	Fetal Brain Male
7:30951251:A:T	rs539180142	#N/A	7	30951251	7:30950904-30951728	enh	E083	Fetal Heart
7:30951251:A:T	rs539180142	#N/A	7	30951251	7:30950904-30951728	enh	E085	Fetal Intestine Small
7:30951251:A:T	rs539180142	#N/A	7	30951251	7:30950904-30951728	enh	E088	Fetal Lung
7:30951251:A:T	rs539180142	#N/A	7	30951251	7:30950904-30951728	enh	E089	Fetal Muscle Trunk
7:30951251:A:T	rs539180142	#N/A	7	30951251	7:30950904-30951728	enh	E090	Fetal Muscle Leg
7:30951251:A:T	rs539180142	#N/A	7	30951251	7:30950904-30951728	enh	E091	Placenta
7:30951251:A:T	rs539180142	#N/A	7	30951251	7:30950904-30951728	enh	E092	Fetal Stomach
7:30951251:A:T	rs539180142	#N/A	7	30951251	7:30950904-30951728	enh	E096	Lung
7:30951251:A:T	rs539180142	#N/A	7	30951251	7:30950904-30951728	enh	E097	Ovary
7:30951251:A:T	rs539180142	#N/A	7	30951251	7:30950904-30951728	enh	E098	Pancreas
7:30951251:A:T	rs539180142	#N/A	7	30951251	7:30950904-30951728	enh	E100	Psoas Muscle
7:30951251:A:T	rs539180142	#N/A	7	30951251	7:30950904-30951728	enh	E101	Rectal Mucosa Donor 29
7:30951251:A:T	rs539180142	#N/A	7	30951251	7:30950904-30951728	enh	E102	Rectal Mucosa Donor 31
7:30951251:A:T	rs539180142	#N/A	7	30951251	7:30950904-30951728	enh	E108	Skeletal Muscle Female
7:30951251:A:T	rs539180142	#N/A	7	30951251	7:30950904-30951728	enh	E110	Stomach Mucosa
7:30951251:A:T	rs539180142	#N/A	7	30951251	7:30950904-30951728	enh	E113	Spleen
7:31497487:A:C	rs540915727	#N/A	7	31497487	7:31497157-31497558	enh	E001	ES-I3 Cells
7:31497487:A:C	rs540915727	#N/A	7	31497487	7:31497157-31497558	enh	E007	H1 Derived Neuronal Progenitor Cultured Cells
7:31497487:A:C	rs540915727	#N/A	7	31497487	7:31497157-31497558	enh	E014	HUES48 Cells
7:31497487:A:C	rs540915727	#N/A	7	31497487	7:31497157-31497558	enh	E015	HUES6 Cells
7:31497487:A:C	rs540915727	#N/A	7	31497487	7:31497157-31497558	enh	E019	iPS-18 Cells
7:31497487:A:C	rs540915727	#N/A	7	31497487	7:31497157-31497558	enh	E024	ES-UCSF4 Cells
7:31497487:A:C	rs540915727	#N/A	7	31497487	7:31497157-31497558	enh	E054	Ganglion Eminence derived primary cultured neurospheres
7:31497487:A:C	rs540915727	#N/A	7	31497487	7:31497157-31497558	enh	E081	Fetal Brain Male
7:103330278:A:G	rs187956457	#N/A	7	103330278	7:103330172-103330301	enh	E017	IMR90 fetal lung fibroblasts Cell Line
7:103330278:A:G	rs187956457	#N/A	7	103330278	7:103330172-103330301	enh	E025	Adipose Derived Mesenchymal Stem Cell Cultured Cells
7:103330278:A:G	rs187956457	#N/A	7	103330278	7:103330172-103330301	enh	E052	Muscle Satellite Cultured Cells
7:103330278:A:G	rs187956457	#N/A	7	103330278	7:103330172-103330301	enh	E070	Brain Germinal Matrix
7:103330278:A:G	rs187956457	#N/A	7	103330278	7:103330172-103330301	enh	E080	Fetal Adrenal Gland
7:103330278:A:G	rs187956457	#N/A	7	103330278	7:103330172-103330301	enh	E082	Fetal Brain Female
8:107591712:A:C	rs3134125	#N/A	8	107591712	8:107591441-107591720	enh	E005	H1 BMP4 Derived Trophoblast Cultured Cells
8:107591712:A:C	rs3134125	#N/A	8	107591712	8:107591441-107591720	enh	E006	H1 Derived Mesenchymal Stem Cells
8:107591712:A:C	rs3134125	#N/A	8	107591712	8:107591441-107591720	enh	E027	Breast Myoepithelial Primary Cells
8:107591712:A:C	rs3134125	#N/A	8	107591712	8:107591441-107591720	enh	E049	Mesenchymal Stem Cell Derived Chondrocyte Cultured Cells
8:107591712:A:C	rs3134125	#N/A	8	107591712	8:107591441-107591720	enh	E053	Cortex derived primary cultured neurospheres
8:107591712:A:C	rs3134125	#N/A	8	107591712	8:107591441-107591720	enh	E084	Fetal Intestine Large
8:107591712:A:C	rs3134125	#N/A	8	107591712	8:107591441-107591720	enh	E085	Fetal Intestine Small
8:107591712:A:C	rs3134125	#N/A	8	107591712	8:107591441-107591720	enh	E086	Fetal Kidney
8:107591712:A:C	rs3134125	#N/A	8	107591712	8:107591441-107591720	enh	E088	Fetal Lung
8:107591712:A:C	rs3134125	#N/A	8	107591712	8:107591441-107591720	enh	E094	Gastric
8:107591712:A:C	rs3134125	#N/A	8	107591712	8:107591441-107591720	enh	E102	Rectal Mucosa Donor 31
8:107591712:A:C	rs3134125	#N/A	8	107591712	8:107591441-107591720	enh	E106	Sigmoid Colon
8:107591712:A:C	rs3134125	#N/A	8	107591712	8:107591441-107591720	enh	E110	Stomach Mucosa
8:107610098:C:G	rs3101546	#N/A	8	107610098	8:107609970-107610451	enh	E027	Breast Myoepithelial Primary Cells
8:107610098:C:G	rs3101546	#N/A	8	107610098	8:107609970-107610451	enh	E031	Primary B cells from cord blood
8:107610098:C:G	rs3101546	#N/A	8	107610098	8:107609970-107610451	enh	E032	Primary B cells from peripheral blood
8:107610098:C:G	rs3101546	#N/A	8	107610098	8:107609970-107610451	enh	E033	Primary T cells from cord blood
8:107610098:C:G	rs3101546	#N/A	8	107610098	8:107609970-107610451	enh	E035	Primary hematopoietic stem cells
8:107610098:C:G	rs3101546	#N/A	8	107610098	8:107609970-107610451	enh	E036	Primary hematopoietic stem cells short term culture
8:107610098:C:G	rs3101546	#N/A	8	107610098	8:107609970-107610451	enh	E046	Primary Natural Killer cells from peripheral blood
8:107610098:C:G	rs3101546	#N/A	8	107610098	8:107609970-107610451	enh	E050	Primary hematopoietic stem cells G-CSF-mobilized Female
8:107610098:C:G	rs3101546	#N/A	8	107610098	8:107609970-107610451	enh	E051	Primary hematopoietic stem cells G-CSF-mobilized Male
8:107610098:C:G	rs3101546	#N/A	8	107610098	8:107609970-107610451	enh	E067	Brain Angular Gyrus
8:107610098:C:G	rs3101546	#N/A	8	107610098	8:107609970-107610451	enh	E073	Brain_Dorsolateral_Prefrontal_Cortex
8:107610098:C:G	rs3101546	#N/A	8	107610098	8:107609970-107610451	enh	E080	Fetal Adrenal Gland
8:107610098:C:G	rs3101546	#N/A	8	107610098	8:107609970-107610451	enh	E093	Fetal Thymus
8:107610098:C:G	rs3101546	#N/A	8	107610098	8:107609970-107610451	enh	E110	Stomach Mucosa
8:107610098:C:G	rs3101546	#N/A	8	107610098	8:107609970-107610451	enh	E112	Thymus
8:107617360:A:G	rs10505093	#N/A	8	107617360	8:107617270-107617405	enh	E023	Mesenchymal Stem Cell Derived Adipocyte Cultured Cells
8:107617360:A:G	rs10505093	#N/A	8	107617360	8:107617270-107617405	enh	E027	Breast Myoepithelial Primary Cells
8:107617360:A:G	rs10505093	#N/A	8	107617360	8:107617270-107617405	enh	E036	Primary hematopoietic stem cells short term culture
8:107617360:A:G	rs10505093	#N/A	8	107617360	8:107617270-107617405	enh	E076	Colon Smooth Muscle
8:107617360:A:G	rs10505093	#N/A	8	107617360	8:107617270-107617405	enh	E080	Fetal Adrenal Gland
8:107617360:A:G	rs10505093	#N/A	8	107617360	8:107617270-107617405	enh	E110	Stomach Mucosa
9:138973334:A:C	rs547345635	#N/A	9	138973334	9:138973202-138973550	enh	E006	H1 Derived Mesenchymal Stem Cells
9:138973334:A:C	rs547345635	#N/A	9	138973334	9:138973202-138973550	enh	E009	H9 Derived Neuronal Progenitor Cultured Cells
9:138973334:A:C	rs547345635	#N/A	9	138973334	9:138973202-138973550	enh	E013	hESC Derived CD56+ Mesoderm Cultured Cells
9:138973334:A:C	rs547345635	#N/A	9	138973334	9:138973202-138973550	enh	E015	HUES6 Cells
9:138973334:A:C	rs547345635	#N/A	9	138973334	9:138973202-138973550	enh	E017	IMR90 fetal lung fibroblasts Cell Line
9:138973334:A:C	rs547345635	#N/A	9	138973334	9:138973202-138973550	enh	E022	iPS DF 19.11 Cells
9:138973334:A:C	rs547345635	#N/A	9	138973334	9:138973202-138973550	enh	E023	Mesenchymal Stem Cell Derived Adipocyte Cultured Cells
9:138973334:A:C	rs547345635	#N/A	9	138973334	9:138973202-138973550	enh	E025	Adipose Derived Mesenchymal Stem Cell Cultured Cells
9:138973334:A:C	rs547345635	#N/A	9	138973334	9:138973202-138973550	enh	E027	Breast Myoepithelial Primary Cells
9:138973334:A:C	rs547345635	#N/A	9	138973334	9:138973202-138973550	enh	E029	Primary monocytes from peripheral blood
9:138973334:A:C	rs547345635	#N/A	9	138973334	9:138973202-138973550	enh	E034	Primary T cells from peripheral blood
9:138973334:A:C	rs547345635	#N/A	9	138973334	9:138973202-138973550	enh	E055	Foreskin Fibroblast Primary Cells skin01
9:138973334:A:C	rs547345635	#N/A	9	138973334	9:138973202-138973550	enh	E056	Foreskin Fibroblast Primary Cells skin02
9:138973334:A:C	rs547345635	#N/A	9	138973334	9:138973202-138973550	enh	E057	Foreskin Keratinocyte Primary Cells skin02
9:138973334:A:C	rs547345635	#N/A	9	138973334	9:138973202-138973550	enh	E058	Foreskin Keratinocyte Primary Cells skin03
9:138973334:A:C	rs547345635	#N/A	9	138973334	9:138973202-138973550	enh	E059	Foreskin Melanocyte Primary Cells skin01
[truncated: 1,313 more rows]

## Sheet: ciProm_region2
region2	reg_region	type	tissue/cell	tissue/cell_m	genes
[truncated: 220,283+ more rows]
